# Supplementary material for: Rnd3 protects against doxorubicin-induced cardiotoxicity through inhibition of PANoptosis in a Rock1/Drp1/mitochondrial fission-dependent manner
Source: Cell Death Dis. 2025 Jan 4;16(1):2. doi: 10.1038/s41419-024-07322-0 (PMC11700182; doi:10.1038/s41419-024-07322-0)
Supplement: Supplementary file 2 — Supplementary Information 2 [file 41419_2024_7322_MOESM2_ESM.xlsx]

## Sheet: GSE21398_DEG (DOX vs. Saline)
	Gene expression profiles (GSE213983) of left ventricle tissues from Dox or saline-treated mice
	logFC	AveExpr	t	P.Value	adj.P.Val	B	change
Eif1	-3.07145	8.74729	-78.5137	2.70272e-13	1.53433e-09	21.2324	down
Eif4b	-3.01886	8.07948	-61.8233	1.98943e-12	5.647e-09	19.3565	down
H1f0	-4.56524	7.21939	-56.0822	4.48799e-12	6.9447e-09	18.3663	down
Id3	-4.14314	6.84477	-55.5042	4.89322e-12	6.9447e-09	18.2454	down
Anp32b	-2.10009	9.35916	-49.5851	1.25364e-11	1.42338e-08	17.588	down
Pcbp1	-2.54562	8.91345	-45.7768	2.44087e-11	2.30947e-08	16.9173	down
Iars	-2.06502	7.99005	-44.2036	3.2668e-11	2.35177e-08	16.6394	down
Trib3	-5.99861	6.89642	-43.8672	3.48153e-11	2.35177e-08	16.4382	down
Polr2m	-1.70263	8.32658	-42.306	4.70867e-11	2.35177e-08	16.2531	stable
Rad21	-2.05382	10.7288	-42.7493	4.31704e-11	2.35177e-08	16.2483	down
Imp3	-2.20289	7.1112	-41.2031	5.86749e-11	2.35177e-08	16.0598	down
Nop56	-2.36526	8.02063	-40.9056	6.23249e-11	2.35177e-08	15.9811	down
Atf4	-4.799	8.49659	-40.7148	6.48002e-11	2.35177e-08	15.9527	down
Tnfrsf23	3.31753	4.15373	41.9654	5.03668e-11	2.35177e-08	15.9447	up
Plat	3.08893	5.05077	40.8954	6.24543e-11	2.35177e-08	15.8062	up
Herpud1	-3.36823	6.25201	-40.0226	7.47458e-11	2.35177e-08	15.7632	down
U2af1	-1.8275	8.44907	-39.901	7.66638e-11	2.35177e-08	15.7434	stable
Larp1	-2.53273	6.87646	-39.2175	8.85245e-11	2.35177e-08	15.6486	down
Ext1	-2.16053	7.00431	-39.1277	9.02287e-11	2.35177e-08	15.6292	down
Amotl2	-3.68164	6.4453	-39.0847	9.10582e-11	2.35177e-08	15.5839	down
Gpnmb	2.98538	4.56988	39.6598	8.06322e-11	2.35177e-08	15.555	up
Cirbp	3.59063	4.74937	39.0806	9.11377e-11	2.35177e-08	15.4696	up
Slc7a1	-2.95582	5.89526	-38.4338	1.0472e-10	2.46151e-08	15.427	down
Ddx17	-1.62669	8.38317	-38.2747	1.08399e-10	2.46151e-08	15.3822	stable
P4ha3	3.16203	4.34113	38.3369	1.06944e-10	2.46151e-08	15.2977	up
Plk1	-2.98748	6.75174	-37.446	1.30056e-10	2.70918e-08	15.2634	down
Myc	-3.89001	6.69089	-36.9092	1.46659e-10	2.77527e-08	15.1339	down
Tnfrsf12a	-1.73833	8.76324	-37.1945	1.37558e-10	2.70918e-08	15.1127	stable
Hsd17b7	3.07867	4.59489	37.3312	1.33423e-10	2.70918e-08	15.1103	up
Dmpk	2.91643	5.06563	37.1674	1.38394e-10	2.70918e-08	15.0923	up
Idi1	3.6797	5.19375	36.5326	1.5972e-10	2.92495e-08	14.975	up
Ranbp3	-1.70713	7.42606	-36.168	1.73619e-10	3.0801e-08	14.9429	stable
Cdca7	-2.57575	6.00423	-35.1446	2.20424e-10	3.79196e-08	14.7262	down
Ppp1r8	-2.36648	6.20748	-34.8022	2.39118e-10	3.87469e-08	14.6545	down
H2ax	-2.24254	7.40014	-34.9305	2.31914e-10	3.87227e-08	14.6512	down
Dnaja2	-1.94214	7.76577	-34.6886	2.45709e-10	3.87469e-08	14.5635	stable
Fbxw11	-2.3065	6.03343	-34.3876	2.64168e-10	3.94653e-08	14.5525	down
Trim35	-3.16229	7.18779	-34.3956	2.63658e-10	3.94653e-08	14.5445	down
Slc38a2	-3.08827	6.18324	-33.8934	2.97942e-10	4.33696e-08	14.433	down
Tmem11	-3.11612	5.52328	-33.2275	3.51359e-10	4.83435e-08	14.2519	down
Wdr82	-2.20972	5.81921	-33.1423	3.58934e-10	4.83435e-08	14.2461	down
Nxt1	-2.92175	6.00971	-32.8223	3.89056e-10	4.83435e-08	14.1679	down
Utp4	-2.05412	6.30553	-32.7856	3.92688e-10	4.83435e-08	14.1589	down
Pon2	2.73049	4.46861	32.9128	3.80258e-10	4.83435e-08	14.1357	up
Rnps1	-1.92983	7.42017	-32.8501	3.86331e-10	4.83435e-08	14.1127	stable
Cited2	-2.93248	5.37314	-32.5884	4.12871e-10	4.83435e-08	14.0912	down
Asns	-1.22389	9.63963	-33.1017	3.62601e-10	4.83435e-08	14.0303	stable
Arsb	2.64482	4.8085	32.2204	4.53715e-10	4.83435e-08	13.9775	up
Ier2	-3.79894	6.65049	-32.0051	4.79692e-10	4.83435e-08	13.9606	down
Brd4	-2.37535	5.73879	-31.9021	4.92714e-10	4.83435e-08	13.9321	down
Tpx2	-1.69796	7.46802	-32.104	4.67564e-10	4.83435e-08	13.9048	stable
Rbm17	-1.78922	6.48318	-31.7437	5.13493e-10	4.83435e-08	13.8764	stable
Rsu1	2.70463	5.32205	31.6215	5.30216e-10	4.83435e-08	13.8439	up
Loxl2	1.71715	7.03019	31.5982	5.33466e-10	4.83435e-08	13.8156	stable
Cebpb	-3.98365	6.06792	-31.4226	5.58728e-10	4.83435e-08	13.8078	down
Adamts2	2.53921	5.1577	31.4981	5.47707e-10	4.83435e-08	13.8072	up
Pam	2.47829	4.70572	31.3721	5.66239e-10	4.83435e-08	13.7627	up
Mgp	3.40759	4.56085	31.2726	5.81377e-10	4.83435e-08	13.7438	up
Steap1	-2.6948	6.12953	-31.1321	6.03518e-10	4.83435e-08	13.7317	down
Klhdc8a	-2.1369	6.60061	-31.1794	5.95957e-10	4.83435e-08	13.7214	down
Brd2	-2.08108	6.63491	-31.1415	6.01996e-10	4.83435e-08	13.7078	down
Arhgef2	-2.69758	6.60802	-31.0911	6.10154e-10	4.83435e-08	13.7064	down
Cd109	2.68284	4.63676	31.1284	6.0411e-10	4.83435e-08	13.7017	up
Msh6	-2.67608	6.42445	-30.9054	6.41256e-10	4.83435e-08	13.6635	down
Ube2z	-1.73763	6.65266	-31.002	6.24855e-10	4.83435e-08	13.663	stable
Erfe	2.62056	4.52728	30.9811	6.28363e-10	4.83435e-08	13.661	up
Nfkbia	-3.57987	5.90158	-30.8513	6.50652e-10	4.83435e-08	13.6564	down
Ccn5	-2.28482	7.58778	-31.0958	6.09385e-10	4.83435e-08	13.6272	down
Gss	2.46639	4.54904	30.8241	6.55426e-10	4.83435e-08	13.6194	up
Ccnb1	-2.11123	6.53666	-30.7897	6.61532e-10	4.83435e-08	13.6176	down
Pla2g7	2.72866	4.79163	30.6293	6.90844e-10	4.83435e-08	13.5763	up
Aida	2.1704	5.84651	30.4899	7.17492e-10	4.83435e-08	13.5596	up
Pomp	2.1607	6.1983	30.4752	7.20375e-10	4.83435e-08	13.554	up
Gadd45a	-4.14496	5.44147	-30.4582	7.23714e-10	4.83435e-08	13.5425	down
Akirin2	-3.08218	5.98396	-30.4196	7.31376e-10	4.83435e-08	13.5405	down
Ctcf	-2.25301	5.54982	-30.41	7.33279e-10	4.83435e-08	13.5369	down
Pofut2	2.4226	4.88709	30.4788	7.19653e-10	4.83435e-08	13.5361	up
Myl6b	2.419	4.86765	30.4594	7.23469e-10	4.83435e-08	13.5306	up
Fzd7	-2.44177	6.15265	-30.377	7.39917e-10	4.83435e-08	13.5247	down
Itfg1	2.67569	4.93028	30.3487	7.45658e-10	4.83435e-08	13.5044	up
Bola3	2.55249	4.55187	30.3702	7.41301e-10	4.83435e-08	13.5026	up
Cstf2t	-2.63588	5.24651	-30.3007	7.5552e-10	4.83435e-08	13.5014	down
Srrm2	-2.25797	7.4056	-30.598	6.96718e-10	4.83435e-08	13.5	down
Ngdn	-2.65388	6.44395	-30.2313	7.70027e-10	4.83435e-08	13.4757	down
Ubl5	2.1155	5.86157	30.1452	7.8848e-10	4.83435e-08	13.4656	up
Ccn1	-4.1466	6.70928	-30.1292	7.91959e-10	4.83435e-08	13.4553	down
Trim32	-2.45001	5.58397	-30.0881	8.0098e-10	4.83741e-08	13.4494	down
H4c9	2.19498	6.87725	30.1599	7.85302e-10	4.83435e-08	13.4378	up
Josd1	-1.60681	7.2827	-30.3668	7.41983e-10	4.83435e-08	13.432	stable
Rcn2	1.76248	7.10551	30.1795	7.81077e-10	4.83435e-08	13.4133	stable
Cdc20	-1.57944	7.8534	-30.2863	7.58505e-10	4.83435e-08	13.3584	stable
Procr	2.55978	4.87229	29.7583	8.77663e-10	5.16527e-08	13.3451	up
Gnas	2.97513	5.04213	29.7383	8.82563e-10	5.16527e-08	13.3437	up
Cks2	-2.53934	7.47802	-30.0322	8.13429e-10	4.86088e-08	13.3374	down
Ywhag	-1.43559	7.60264	-30.1481	7.87845e-10	4.83435e-08	13.3373	stable
Arf6	-3.3478	6.29101	-29.6213	9.11893e-10	5.23044e-08	13.3156	down
Nifk	-1.89807	6.25504	-29.6204	9.12125e-10	5.23044e-08	13.3012	stable
Kdm4a	-2.28202	6.1477	-29.5843	9.21406e-10	5.23082e-08	13.3008	down
Slc3a2	-1.7346	9.11297	-30.3255	7.50421e-10	4.83435e-08	13.2781	stable
Emb	2.86463	5.0239	29.4655	9.52682e-10	5.35483e-08	13.2685	up
Slc2a1	-2.11921	5.75534	-29.372	9.78107e-10	5.39789e-08	13.2493	down
Mid1ip1	-2.19943	5.45186	-29.2249	1.01971e-09	5.50471e-08	13.2088	down
Tubb5	-1.14561	10.9582	-30.4723	7.20929e-10	4.83435e-08	13.1965	stable
Metrn	2.42387	4.68939	29.0678	1.0663e-09	5.55263e-08	13.1528	up
Axin1	-2.65548	5.95279	-29.0364	1.0759e-09	5.55263e-08	13.1515	down
Rap1b	-1.85632	6.73169	-29.2146	1.0227e-09	5.50471e-08	13.1458	stable
Trim44	-1.74727	6.65572	-29.1969	1.02783e-09	5.50471e-08	13.1451	stable
Sumf1	2.57972	5.48522	28.952	1.10219e-09	5.59794e-08	13.1309	up
Atp2a2	-1.50505	7.43947	-29.3675	9.7936e-10	5.39789e-08	13.1219	stable
Cab39l	2.28784	4.77543	28.8065	1.14921e-09	5.77351e-08	13.0802	up
Cyb5r1	-1.63354	7.25392	-29.117	1.05146e-09	5.527e-08	13.0662	stable
Srsf6	-1.6727	7.49061	-29.1543	1.04035e-09	5.5197e-08	13.0556	stable
Lss	2.576	4.59607	28.7139	1.18028e-09	5.82647e-08	13.0537	up
Mpv17	2.7422	4.6885	28.6609	1.19851e-09	5.86547e-08	13.0406	up
Zdhhc2	2.47585	4.87584	28.6108	1.21602e-09	5.90031e-08	13.0269	up
Smndc1	-1.7321	6.19246	-28.4963	1.25712e-09	6.04804e-08	12.9726	stable
Lypla1	2.894	4.54546	28.2414	1.35429e-09	6.3904e-08	12.9204	up
Fkbp3	2.88522	4.82856	28.1939	1.37331e-09	6.3904e-08	12.9086	up
Hax1	-1.49347	7.9985	-28.7472	1.169e-09	5.82141e-08	12.8818	stable
Jdp2	-2.8506	6.11006	-28.1067	1.40905e-09	6.40945e-08	12.8743	down
Sqstm1	-2.12721	9.05367	-28.945	1.1044e-09	5.59794e-08	12.8683	down
Vapa	-3.22871	7.28356	-28.3003	1.33112e-09	6.35024e-08	12.8553	down
Afdn	-1.95504	5.89943	-28.0065	1.45136e-09	6.40945e-08	12.8445	stable
Nup62	-3.56775	6.57265	-28.0286	1.44188e-09	6.40945e-08	12.8403	down
Ddah2	-2.63397	7.05344	-28.1235	1.40208e-09	6.40945e-08	12.803	down
Numa1	-1.69378	6.3602	-27.9686	1.46773e-09	6.40945e-08	12.7978	stable
Tomm70a	-2.06833	7.31563	-28.2097	1.36695e-09	6.3904e-08	12.7902	down
Galm	2.42526	4.57327	27.7666	1.55858e-09	6.70308e-08	12.7808	up
Hspa2	2.17402	4.99231	27.701	1.5894e-09	6.7433e-08	12.7647	up
Nop14	-1.78571	6.78728	-27.9778	1.46372e-09	6.40945e-08	12.7632	stable
Srp68	-1.50517	6.91275	-27.9894	1.4587e-09	6.40945e-08	12.7503	stable
Slc25a20	2.16044	4.72993	27.6439	1.6168e-09	6.74894e-08	12.745	up
Ccdc102a	-2.20006	4.86448	-27.599	1.63873e-09	6.79058e-08	12.7332	down
Nfix	-1.45389	7.49502	-27.9807	1.46247e-09	6.40945e-08	12.6882	stable
Prcp	2.4415	5.06636	27.3305	1.77694e-09	7.07451e-08	12.6545	up
Cdv3	-1.74213	6.4919	-27.5431	1.66651e-09	6.83657e-08	12.6539	stable
Ywhah	-1.63904	6.97293	-27.6714	1.60357e-09	6.7433e-08	12.6463	stable
Aga	1.80134	5.78533	27.3206	1.78228e-09	7.07451e-08	12.6433	stable
Sqle	-2.86151	6.97823	-27.5283	1.67392e-09	6.83657e-08	12.6313	down
Car5b	2.35449	5.3688	27.2388	1.82708e-09	7.07451e-08	12.6264	up
Nutf2-ps1	2.69121	4.64545	27.2291	1.83252e-09	7.07451e-08	12.6227	up
Syde1	-2.43677	5.51661	-27.2264	1.834e-09	7.07451e-08	12.6194	down
Dnmt1	-1.41786	7.84285	-27.8477	1.52136e-09	6.59294e-08	12.6116	stable
Tmem106a	2.24732	4.71601	27.1446	1.88026e-09	7.07821e-08	12.5965	up
Acad9	2.40951	4.69717	27.1149	1.89743e-09	7.07821e-08	12.5878	up
Vwa8	2.34236	4.70419	27.1006	1.90571e-09	7.07821e-08	12.5834	up
Vps41	2.4133	4.7594	27.0973	1.90764e-09	7.07821e-08	12.5828	up
Scaf8	-2.05242	5.41508	-27.0403	1.9412e-09	7.15596e-08	12.5632	down
Kdm5c	-1.80242	6.22633	-27.1571	1.87312e-09	7.07821e-08	12.5579	stable
Arl6ip4	-1.60042	6.44046	-27.2079	1.84433e-09	7.07451e-08	12.5498	stable
Rbmxl1	-1.80852	7.09068	-27.3811	1.74994e-09	7.07451e-08	12.5448	stable
Poglut3	2.47733	4.99029	26.9594	1.98996e-09	7.17699e-08	12.5417	up
Kpna2	-2.87265	7.13462	-27.2221	1.83639e-09	7.07451e-08	12.5175	down
Atxn7l3b	-2.21757	5.70969	-26.8462	2.06051e-09	7.17699e-08	12.4957	down
Kat5	-1.85643	5.4537	-26.7994	2.0905e-09	7.23644e-08	12.4871	stable
Suclg2	1.66262	6.52668	26.9169	2.01613e-09	7.17699e-08	12.4722	stable
Xpot	-1.45167	7.56835	-27.3199	1.78266e-09	7.07451e-08	12.4688	stable
Eif1ad	-2.06288	6.24074	-26.8531	2.05614e-09	7.17699e-08	12.4649	down
Atf5	-1.57272	9.06663	-27.673	1.60281e-09	6.7433e-08	12.4587	stable
Polr1h	-1.77835	6.33953	-26.8796	2.03941e-09	7.17699e-08	12.4582	stable
Atp1b1	2.45408	4.67	26.6201	2.20996e-09	7.46781e-08	12.4368	up
Lzts2	-2.49036	6.70024	-26.8676	2.04696e-09	7.17699e-08	12.4367	down
Cdt1	-3.62116	6.30735	-26.6797	2.16938e-09	7.37458e-08	12.432	down
Fam149a	2.44018	4.64775	26.453	2.32818e-09	7.54391e-08	12.385	up
Eif6	-1.97502	7.43953	-26.9758	1.97993e-09	7.17699e-08	12.3803	stable
Maff	2.23964	4.60095	26.4384	2.33879e-09	7.54391e-08	12.3801	up
Itpripl2	-1.98272	6.21585	-26.5713	2.24372e-09	7.50124e-08	12.3746	stable
Ccna2	-2.52361	6.29272	-26.5302	2.2727e-09	7.50124e-08	12.3668	down
Mta2	-1.84335	7.12996	-26.7776	2.10463e-09	7.24119e-08	12.3451	stable
Arpc3	1.49595	7.0872	26.7014	2.15484e-09	7.36928e-08	12.3374	stable
Arl8a	-1.81148	5.84657	-26.3699	2.38958e-09	7.57857e-08	12.3343	stable
A730008H23Rik	-1.58212	6.25283	-26.4821	2.30709e-09	7.52722e-08	12.3337	stable
Hjurp	-1.58212	6.25283	-26.4821	2.30709e-09	7.52722e-08	12.3337	stable
Galns	2.15864	5.18974	26.2898	2.4505e-09	7.66368e-08	12.3327	up
Rrs1	-3.11173	6.34412	-26.3941	2.37147e-09	7.57857e-08	12.331	down
Abcb10	2.25036	5.1595	26.2815	2.45691e-09	7.66368e-08	12.3305	up
Nln	2.20563	4.82866	26.172	2.54324e-09	7.8448e-08	12.2972	up
Taf5l	-2.28334	5.03544	-26.1557	2.55643e-09	7.8448e-08	12.2911	down
Dbi	1.53759	8.36799	26.8459	2.06068e-09	7.17699e-08	12.2586	stable
Ppp1ca	2.41227	4.83962	26.0233	2.66608e-09	8.13727e-08	12.2501	up
Atp5l	2.57551	4.98155	25.9457	2.7327e-09	8.23081e-08	12.225	up
Fam168b	-1.25612	7.43964	-26.5446	2.26248e-09	7.50124e-08	12.2239	stable
Cdkn2aipnl	-1.6227	6.76403	-26.2315	2.49592e-09	7.74281e-08	12.1984	stable
Il13ra1	2.01481	5.7863	25.9128	2.76159e-09	8.25134e-08	12.197	up
Ptx3	-2.60613	8.14579	-26.5323	2.27121e-09	7.50124e-08	12.1799	down
Nagpa	2.55293	4.56934	25.7959	2.86678e-09	8.43248e-08	12.1777	up
Cdkn2b	-2.37935	5.48977	-25.8168	2.8477e-09	8.42e-08	12.1729	down
Nop2	-1.93771	7.33164	-26.2989	2.44351e-09	7.66368e-08	12.1659	stable
Hadhb	2.43234	4.55992	25.748	2.91124e-09	8.46771e-08	12.1624	up
Pigk	2.50705	4.95563	25.6551	2.99959e-09	8.55711e-08	12.1317	up
Utp3	-2.25764	6.08314	-25.7691	2.89154e-09	8.46149e-08	12.1272	down
Tmsb10	0.919931	10.0356	26.851	2.05743e-09	7.17699e-08	12.1221	stable
Timeless	-1.99803	5.9744	-25.7349	2.9235e-09	8.46771e-08	12.1196	stable
Ppp1r15b	-2.61352	5.99158	-25.7021	2.95453e-09	8.47115e-08	12.1161	down
Adk	2.58487	5.14753	25.5636	3.08951e-09	8.63852e-08	12.1005	up
Man2c1	2.29386	4.61279	25.5526	3.10059e-09	8.63852e-08	12.0995	up
Cdh2	2.40375	4.61902	25.5505	3.10263e-09	8.63852e-08	12.0987	up
Serf1	2.49572	4.64562	25.5098	3.14382e-09	8.63852e-08	12.0854	up
Ets2	-2.45128	5.44141	-25.5301	3.12324e-09	8.63852e-08	12.0804	down
Aldh9a1	2.77432	4.62296	25.4799	3.1745e-09	8.66086e-08	12.0754	up
Ppp1cc	-1.84861	7.04474	-25.9371	2.74022e-09	8.23081e-08	12.0731	stable
Ppp1ccb	-1.84861	7.04474	-25.9371	2.74022e-09	8.23081e-08	12.0731	stable
Mcm5	-1.08969	8.50777	-26.386	2.37752e-09	7.57857e-08	12.0663	stable
Etfdh	2.27362	4.79312	25.44	3.21591e-09	8.66086e-08	12.0626	up
Ltbp4	2.16598	4.70017	25.4295	3.22693e-09	8.66086e-08	12.0595	up
Prps1l3	-2.29053	5.44201	-25.4062	3.25146e-09	8.66086e-08	12.0388	down
Nbdy	2.45642	5.01554	25.3619	3.29874e-09	8.66086e-08	12.0358	up
Plk2	-2.70106	5.4505	-25.3509	3.31056e-09	8.66086e-08	12.0215	down
Echdc2	2.23876	4.94037	25.3076	3.35767e-09	8.74381e-08	12.0186	up
Erap1	2.72733	4.80208	25.2908	3.37612e-09	8.75171e-08	12.013	up
Ddx21	-1.67091	7.40944	-25.87	2.79958e-09	8.32107e-08	12.0056	stable
Rab10	-1.83333	7.01876	-25.7063	2.95051e-09	8.47115e-08	11.9968	stable
Man2a1	1.70894	6.30187	25.3875	3.27134e-09	8.66086e-08	11.9882	stable
Cpsf7	-1.41693	6.43598	-25.516	3.13748e-09	8.63852e-08	11.9877	stable
Pals2	2.36289	4.72738	25.1961	3.48249e-09	8.75278e-08	11.9828	up
Klhdc3	-2.37604	7.24091	-25.6176	3.03608e-09	8.61792e-08	11.9552	down
Polr2l	2.14706	5.84758	25.1785	3.50268e-09	8.75278e-08	11.9511	up
Aqp1	2.44106	6.17817	25.2031	3.47455e-09	8.75278e-08	11.9476	up
Gtpbp2	-2.29453	5.76429	-25.1676	3.5153e-09	8.75278e-08	11.9456	down
Dad1	2.43685	5.45906	25.1057	3.58752e-09	8.86161e-08	11.942	up
Chtf8	-1.82123	6.88233	-25.5039	3.14986e-09	8.63852e-08	11.942	stable
Sft2d1	1.99858	5.07562	25.0698	3.63026e-09	8.86161e-08	11.9375	stable
Polr1c	-2.14926	5.96339	-25.1731	3.50895e-09	8.75278e-08	11.9332	down
Creg1	1.92956	5.61895	25.0726	3.62693e-09	8.86161e-08	11.9228	stable
Cggbp1	-1.84712	6.4325	-25.2141	3.46198e-09	8.75278e-08	11.8937	stable
Gstm1	1.76391	6.21738	25.0372	3.66945e-09	8.90196e-08	11.8767	stable
Ddit3	-2.72361	6.79809	-25.1938	3.48512e-09	8.75278e-08	11.8722	down
Echs1	2.22336	5.0067	24.8636	3.88674e-09	9.23224e-08	11.87	up
Asph	2.56332	5.07761	24.6812	4.13054e-09	9.53216e-08	11.8079	up
Fyn	-1.67347	5.47483	-24.7237	4.0723e-09	9.47477e-08	11.8047	stable
Ppp2ca	-1.58717	6.36198	-24.9504	3.77638e-09	9.00778e-08	11.8038	stable
Dhrs4	1.62181	5.89972	24.7606	4.02241e-09	9.41358e-08	11.8008	stable
Abca7	2.19236	4.78046	24.584	4.26749e-09	9.73792e-08	11.7784	up
Ppp2cb	-1.52419	7.37947	-25.1862	3.49383e-09	8.75278e-08	11.7681	stable
Becn1	1.72012	5.58742	24.6134	4.22548e-09	9.71177e-08	11.7658	stable
Tma7	1.20229	8.24738	25.3671	3.29306e-09	8.66086e-08	11.7542	stable
Tma7-ps	1.20229	8.24738	25.3671	3.29306e-09	8.66086e-08	11.7542	stable
Acad8	2.34859	4.68318	24.4748	4.4273e-09	9.85062e-08	11.7414	up
Ppp1r11	-1.32014	6.98017	-24.9881	3.72951e-09	8.93351e-08	11.7412	stable
Ythdf1	-2.35189	5.61143	-24.5149	4.36786e-09	9.80092e-08	11.7291	down
Rpp25l	-2.54387	5.32982	-24.3934	4.55083e-09	9.93655e-08	11.6994	down
Lrig1	-1.95841	5.73487	-24.4574	4.45342e-09	9.85062e-08	11.6994	stable
Fibp	1.79513	5.12018	24.3592	4.60394e-09	1.0014e-07	11.6947	stable
Ppp1r15a	-2.49392	6.01216	-24.4419	4.47676e-09	9.85062e-08	11.6817	down
Pym1	-2.52167	4.9187	-24.2841	4.72278e-09	1.01558e-07	11.6736	down
Selenof	1.20358	7.83663	25.0072	3.70604e-09	8.9149e-08	11.6671	stable
Spats2	-1.72616	6.25792	-24.4996	4.3904e-09	9.81272e-08	11.6604	stable
Osbp	-1.57273	6.01851	-24.4269	4.49949e-09	9.86239e-08	11.6581	stable
Cd9	1.15964	8.0609	25.0244	3.68498e-09	8.90196e-08	11.6493	stable
Set	-1.18274	8.59775	-25.202	3.47577e-09	8.75278e-08	11.6475	stable
Anxa5	0.950362	9.98744	25.4635	3.19146e-09	8.66086e-08	11.6456	stable
Klf4	-3.05127	5.49713	-24.2456	4.78509e-09	1.02124e-07	11.6441	down
Cdk1	-1.65205	6.5454	-24.5174	4.36415e-09	9.80092e-08	11.6301	stable
S100a4	4.22037	5.46193	24.1424	4.95671e-09	1.03835e-07	11.6144	up
Ly6e	1.68765	5.6795	24.1914	4.87441e-09	1.0287e-07	11.6138	stable
Srm	-1.85331	8.55242	-25.0641	3.63705e-09	8.86161e-08	11.6127	stable
Atxn2l	-1.3509	7.55669	-24.8121	3.95384e-09	9.35248e-08	11.6114	stable
Idh1	1.98231	6.40841	24.306	4.68779e-09	1.01189e-07	11.6088	stable
Acot2	-2.13013	5.22683	-24.1227	4.9903e-09	1.03874e-07	11.6075	down
Ptp4a2	-1.40812	7.50059	-24.7553	4.02942e-09	9.41358e-08	11.5982	stable
Crkl	-2.0099	5.94564	-24.1993	4.86124e-09	1.0287e-07	11.5927	down
Sesn2	-2.56931	5.75075	-24.1198	4.99516e-09	1.03874e-07	11.5848	down
Dstn	1.28082	9.34454	25.0881	3.60837e-09	8.86161e-08	11.559	stable
Kirrel	-1.58105	6.15201	-24.154	4.9371e-09	1.03807e-07	11.5458	stable
Tcf19	-2.55875	7.66293	-24.5576	4.30548e-09	9.73792e-08	11.5392	down
Cyp1b1	-2.26183	6.61522	-24.1966	4.86583e-09	1.0287e-07	11.5242	down
Hspb1	2.78167	4.80634	23.8392	5.50203e-09	1.11804e-07	11.5185	up
Pcolce2	2.77301	5.60045	23.8448	5.49136e-09	1.11804e-07	11.5027	up
Mmadhc	-1.28758	7.00054	-24.3267	4.65504e-09	1.00865e-07	11.5007	stable
Psmc5	-1.11289	8.70703	-24.7894	3.98388e-09	9.38442e-08	11.49	stable
Ctps	-1.14913	7.55789	-24.4432	4.47477e-09	9.85062e-08	11.4749	stable
Glce	-2.33656	5.43194	-23.7681	5.63928e-09	1.1393e-07	11.4737	down
Uhrf1	-1.46858	8.09507	-24.5628	4.29798e-09	9.73792e-08	11.4663	stable
Baz1b	-1.50556	6.28656	-23.9438	5.3067e-09	1.08759e-07	11.4511	stable
Arpc1b	1.0275	8.49984	24.5807	4.27212e-09	9.73792e-08	11.4436	stable
Pigyl	-1.88731	5.39413	-23.6465	5.88326e-09	1.14589e-07	11.4301	stable
Egr1	-1.78752	5.49578	-23.651	5.8739e-09	1.14589e-07	11.4259	stable
Serpine1	3.06116	5.54938	23.5986	5.98244e-09	1.15447e-07	11.4188	up
Isg20l2	-1.92742	5.82883	-23.6826	5.80952e-09	1.14589e-07	11.4153	stable
Gm2a	1.91506	5.75617	23.641	5.89445e-09	1.14589e-07	11.4145	stable
Nup50	-1.84333	5.61815	-23.6315	5.91416e-09	1.14589e-07	11.4115	stable
Mrpl2	-1.66579	7.70828	-24.2488	4.77991e-09	1.02124e-07	11.3951	stable
Ugdh	1.53442	6.34037	23.7342	5.70617e-09	1.14466e-07	11.395	stable
Snrnp70	-1.37509	6.88971	-23.9982	5.20811e-09	1.07125e-07	11.395	stable
Glmp	1.49253	6.35854	23.713	5.74832e-09	1.14589e-07	11.3839	stable
Id1	-2.06086	6.28591	-23.7084	5.75764e-09	1.14589e-07	11.3804	down
Ubb	-1.98316	9.94265	-24.6952	4.11127e-09	9.52639e-08	11.3715	stable
Ndufb5	2.50699	4.52111	23.4014	6.41161e-09	1.20525e-07	11.3671	up
Dtwd1	-2.24243	5.50561	-23.4717	6.25467e-09	1.18755e-07	11.3625	down
Anapc13	1.61883	6.19659	23.581	6.01944e-09	1.15447e-07	11.3564	stable
Chd3	1.71616	6.38786	23.5905	5.9994e-09	1.15447e-07	11.3428	stable
Zfp36l2	-3.07541	6.84088	-23.6666	5.84204e-09	1.14589e-07	11.3336	down
Tinagl1	1.31654	7.34148	23.8327	5.51436e-09	1.11804e-07	11.2979	stable
Ube2d2a	-1.59876	6.163	-23.4351	6.33586e-09	1.1989e-07	11.2814	stable
Rcl1	-1.59984	6.89769	-23.6803	5.81416e-09	1.14589e-07	11.2802	stable
Chaf1a	-2.82227	6.89372	-23.5627	6.05821e-09	1.15799e-07	11.2758	down
Cdca4	-2.06115	4.89636	-23.1485	7.01291e-09	1.28842e-07	11.2718	down
Rbm3	0.933728	8.31447	24.0683	5.08408e-09	1.04954e-07	11.2697	stable
Rbm3-ps	0.933728	8.31447	24.0683	5.08408e-09	1.04954e-07	11.2697	stable
BC005624	1.70413	5.47761	23.1917	6.90581e-09	1.27287e-07	11.2632	stable
Gtf2h5	1.26174	6.55612	23.4772	6.24266e-09	1.18755e-07	11.2628	stable
Melk	-1.5675	6.09637	-23.3411	6.54953e-09	1.21907e-07	11.2539	stable
Grsf1	-1.39751	6.32839	-23.4258	6.35668e-09	1.1989e-07	11.2517	stable
Rnf126	-1.19442	7.35265	-23.7545	5.66611e-09	1.14066e-07	11.2445	stable
Atp6v0e2	2.53617	4.44585	23.0285	7.31994e-09	1.31504e-07	11.233	up
Sin3a	-1.88742	5.20942	-23.0748	7.19965e-09	1.30315e-07	11.2309	stable
Tgm2	1.73726	5.51777	23.0917	7.15629e-09	1.30212e-07	11.2244	stable
Dusp11	-1.88988	5.41079	-23.0717	7.20784e-09	1.30315e-07	11.2191	stable
Prss23	1.82461	5.85861	23.1248	7.0724e-09	1.29516e-07	11.2179	stable
Cdhr1	2.10506	5.90036	23.1033	7.1267e-09	1.30091e-07	11.2106	up
Man2a2	1.84505	5.43878	23.0086	7.37243e-09	1.32029e-07	11.1983	stable
Ccndbp1	2.29413	4.99017	22.8691	7.75154e-09	1.35143e-07	11.1675	up
Incenp	-2.37869	7.09112	-23.2861	6.6782e-09	1.23896e-07	11.1278	down
Rnf149	1.54125	5.63929	22.8279	7.86769e-09	1.35543e-07	11.1175	stable
Mdc1	-2.02646	5.90312	-22.8931	7.68475e-09	1.34649e-07	11.1171	down
Rcor1	-1.6765	5.41337	-22.7417	8.11711e-09	1.38381e-07	11.0948	stable
Ost4	1.64912	6.78707	23.0617	7.23348e-09	1.30363e-07	11.0888	stable
Utp23	-2.20957	6.04917	-22.8415	7.82914e-09	1.35506e-07	11.0868	down
Txlna	-1.90335	6.06968	-22.8534	7.79556e-09	1.35338e-07	11.0815	stable
Nop10	1.17567	7.67654	23.374	6.47371e-09	1.21291e-07	11.0805	stable
Nacc1	-2.13632	7.64711	-23.3582	6.50989e-09	1.21568e-07	11.0801	down
Snai2	-3.20064	5.00801	-22.5898	8.57828e-09	1.4408e-07	11.0627	down
Pgd	1.64339	6.75043	22.9609	7.49965e-09	1.33048e-07	11.0554	stable
Hacd1	2.97247	4.32494	22.5435	8.72436e-09	1.45244e-07	11.0525	up
Cebpd	-2.63028	4.56108	-22.5241	8.78651e-09	1.45851e-07	11.0511	down
Hdgf	-1.06425	9.274	-23.6842	5.80628e-09	1.14589e-07	11.0396	stable
St6galnac6	1.70348	5.5431	22.5813	8.60467e-09	1.44097e-07	11.0311	stable
Gstm2	1.48074	6.67242	22.8659	7.76053e-09	1.35143e-07	11.0231	stable
Pink1	2.01845	5.18661	22.4931	8.88682e-09	1.46064e-07	11.018	up
Gatd3a	1.70461	5.56008	22.5437	8.72384e-09	1.45244e-07	11.0158	stable
Slc6a9	-1.68397	5.89703	-22.6082	8.52066e-09	1.43964e-07	11.0024	stable
Ccnyl1	1.86014	4.71667	22.3747	9.28211e-09	1.497e-07	10.9911	stable
Reep3	1.92409	5.99647	22.5069	8.84197e-09	1.46064e-07	10.9759	stable
Morc2a	-1.89221	5.37791	-22.4013	9.19158e-09	1.48663e-07	10.9684	stable
1110004F10Rik	-1.12414	7.21508	-22.9864	7.43124e-09	1.32261e-07	10.9677	stable
Zfp706	-1.38558	6.69449	-22.7983	7.95238e-09	1.36392e-07	10.9653	stable
Nfe2l1	-1.92708	8.25558	-23.2238	6.82735e-09	1.2625e-07	10.9571	stable
Khsrp	-2.02043	7.18513	-22.9003	7.66496e-09	1.34649e-07	10.9567	down
Tpd52	1.99751	5.08264	22.2875	9.58541e-09	1.52199e-07	10.9443	stable
Cnot9	-1.30035	6.2659	-22.5903	8.57646e-09	1.4408e-07	10.9392	stable
Dpp8	1.78951	5.0766	22.2662	9.66122e-09	1.52776e-07	10.9356	stable
Ankrd1	-2.38375	5.7266	-22.3212	9.46693e-09	1.51391e-07	10.9181	down
Atp6v1e1	1.66635	6.2815	22.441	9.05833e-09	1.46926e-07	10.9173	stable
Dnaja3	-1.87338	5.94166	-22.3661	9.31141e-09	1.49748e-07	10.908	stable
Eif5a2	2.76012	4.42933	22.1328	1.01519e-08	1.58665e-07	10.8972	up
Pprc1	-2.42944	5.15801	-22.1785	9.98076e-09	1.56955e-07	10.8971	down
Maoa	1.29979	6.44951	22.4702	8.96179e-09	1.46347e-07	10.8938	stable
Zdhhc4	2.15863	4.8301	22.1101	1.02378e-08	1.5899e-07	10.8866	up
Prdx6	1.29623	7.23253	22.6976	8.24793e-09	1.4019e-07	10.8764	stable
Tenm3	2.10647	4.7814	22.0663	1.04067e-08	1.5899e-07	10.8712	up
Ubr2	-1.52818	5.95652	-22.284	9.59792e-09	1.52199e-07	10.8663	stable
Tfrc	2.08613	7.73274	22.7476	8.09973e-09	1.38381e-07	10.8643	up
Pfdn6	-1.68762	7.67449	-22.8239	7.87902e-09	1.35543e-07	10.8575	stable
Gale	2.74549	4.61261	22.027	1.05607e-08	1.59955e-07	10.8538	up
Ppt1	2.21291	5.71099	22.1271	1.01733e-08	1.58665e-07	10.851	up
Akr1b3	2.48008	5.57509	22.0981	1.02837e-08	1.5899e-07	10.8506	up
Fignl1	-2.19591	4.87845	-22.0185	1.05941e-08	1.59955e-07	10.8491	down
Mrpl43	-1.48426	6.60718	-22.4554	9.01066e-09	1.46572e-07	10.8443	stable
Mtmr3	-1.9802	4.68756	-21.9663	1.08034e-08	1.61822e-07	10.8381	stable
Csf1	-1.13169	8.42892	-22.9862	7.43196e-09	1.32261e-07	10.8327	stable
Dusp28	2.81994	4.73806	21.9702	1.07876e-08	1.61822e-07	10.8294	up
Fkbp1a	0.881408	8.47535	22.9365	7.56588e-09	1.3339e-07	10.8199	stable
Dpy19l1	1.15723	7.05792	22.4884	8.90229e-09	1.46064e-07	10.8123	stable
Srsf3	-1.87943	7.16676	-22.495	8.88063e-09	1.46064e-07	10.7966	stable
Rida	2.63616	5.17631	21.8987	1.10809e-08	1.64246e-07	10.7938	up
Mex3d	-1.87793	5.40701	-21.9334	1.09376e-08	1.62546e-07	10.7853	stable
Slc1a4	-1.84379	6.70558	-22.2933	9.56501e-09	1.52199e-07	10.776	stable
Cpq	1.4582	6.1694	22.0633	1.04182e-08	1.5899e-07	10.7755	stable
Wbp11	-1.84531	5.41102	-21.8835	1.11448e-08	1.64336e-07	10.7653	stable
Wwc1	-1.60026	5.87044	-21.9761	1.07635e-08	1.61822e-07	10.757	stable
Trim8	-2.20022	5.73753	-21.8853	1.11369e-08	1.64336e-07	10.7447	down
Mrfap1	-0.996301	9.59483	-22.9381	7.56142e-09	1.3339e-07	10.7289	stable
Wdr43	-2.56682	6.64534	-22.0774	1.03635e-08	1.5899e-07	10.7265	down
Uxs1	2.36282	5.61153	21.7634	1.16613e-08	1.71402e-07	10.7159	up
Ssc5d	2.47679	4.62793	21.6449	1.21974e-08	1.75275e-07	10.7074	up
Slc39a11	1.52071	5.39563	21.7103	1.18983e-08	1.73196e-07	10.7007	stable
Ccnq	-3.35143	4.55595	-21.6177	1.23245e-08	1.75275e-07	10.6981	down
Pltp	2.24416	4.90068	21.6142	1.23408e-08	1.75275e-07	10.692	up
Rogdi	1.64112	5.17015	21.6136	1.23439e-08	1.75275e-07	10.6764	stable
S100a13	1.14408	7.71716	22.3369	9.4121e-09	1.50939e-07	10.6687	stable
Efr3a	1.93858	4.77381	21.5122	1.2831e-08	1.79855e-07	10.6566	stable
Pccb	2.04982	5.81804	21.6333	1.22512e-08	1.75275e-07	10.6472	up
Nsdhl	2.13147	5.68355	21.6001	1.24073e-08	1.75651e-07	10.6438	up
Acadvl	1.12142	7.1631	22.0903	1.03138e-08	1.5899e-07	10.6387	stable
Ubr5	-1.67439	6.05957	-21.6668	1.20965e-08	1.74738e-07	10.6114	stable
Gtf2f1	-1.44172	7.85622	-22.2465	9.73227e-09	1.53472e-07	10.602	stable
Naxd	1.69523	5.06985	21.4112	1.33377e-08	1.85129e-07	10.6016	stable
Cxcl12	2.09675	6.22339	21.5144	1.28202e-08	1.79855e-07	10.5684	up
Yeats4	-2.06239	5.57215	-21.397	1.34107e-08	1.85689e-07	10.5611	down
Tbcd	2.11934	5.26374	21.3247	1.37892e-08	1.89162e-07	10.5587	up
Maea	-1.3128	7.54584	-22.0404	1.05076e-08	1.59924e-07	10.553	stable
Gsk3b	-2.01287	5.07977	-21.2669	1.41012e-08	1.91513e-07	10.5419	down
Bag5	-1.79068	4.73119	-21.2112	1.44082e-08	1.92142e-07	10.5409	stable
Psmd1	1.43787	6.75797	21.6816	1.20287e-08	1.74201e-07	10.5389	stable
Ogt	-2.42009	6.19644	-21.4746	1.30172e-08	1.82016e-07	10.5383	down
Vma21	2.74617	4.9314	21.2371	1.42644e-08	1.91959e-07	10.538	up
Ppp2r2a	-1.839	5.30595	-21.2821	1.40181e-08	1.90841e-07	10.5328	stable
Cldn12	-1.67167	5.09018	-21.2362	1.42693e-08	1.91959e-07	10.5295	stable
Ptrh2	-1.86329	5.22219	-21.2595	1.41415e-08	1.91602e-07	10.5294	stable
Srsf7	-1.42927	7.88883	-22.0714	1.03868e-08	1.5899e-07	10.5273	stable
Fundc2	1.27152	6.99991	21.7223	1.18444e-08	1.72855e-07	10.5153	stable
Lman1	1.18188	6.57324	21.5797	1.2504e-08	1.76367e-07	10.5148	stable
Phax	-2.06493	5.18246	-21.2017	1.44614e-08	1.92266e-07	10.509	down
Hsd17b4	1.3182	6.3772	21.4676	1.30517e-08	1.82051e-07	10.5037	stable
Sdc4	0.916637	8.07165	22.02	1.05881e-08	1.59955e-07	10.4948	stable
Mthfd2	-0.892671	8.23832	-22.0934	1.03017e-08	1.5899e-07	10.4912	stable
Dpf2	-1.91167	6.01095	-21.3081	1.3878e-08	1.89388e-07	10.4781	stable
Gins4	-1.05304	7.32569	-21.7573	1.16883e-08	1.71402e-07	10.4619	stable
Crtap	1.91461	6.43516	21.3237	1.37948e-08	1.89162e-07	10.4606	stable
Rfc4	-1.5245	6.94955	-21.6123	1.23498e-08	1.75275e-07	10.4606	stable
Sars	-1.0271	8.87964	-22.1468	1.0099e-08	1.58375e-07	10.4603	stable
Rnpep	2.33875	4.65533	21.0205	1.55195e-08	2.01611e-07	10.4596	up
Rhob	-3.96039	6.87766	-21.3301	1.37607e-08	1.89162e-07	10.4585	down
Acat1	1.25371	7.53267	21.7513	1.17146e-08	1.71402e-07	10.4571	stable
Ubap2	-1.82413	6.58252	-21.4562	1.31094e-08	1.82406e-07	10.4539	stable
Zdhhc5	-2.23734	5.81082	-21.1608	1.46934e-08	1.94439e-07	10.4468	down
Nptxr	1.06666	8.35756	21.95	1.08697e-08	1.61962e-07	10.4401	stable
Cfl1	0.848758	11.5848	22.6148	8.50025e-09	1.43964e-07	10.4358	stable
Csnk1a1	-1.60649	5.39458	-21.048	1.53539e-08	2.00839e-07	10.4302	stable
Tnfaip1	-1.27979	7.05093	-21.5764	1.252e-08	1.76367e-07	10.4274	stable
Alkbh5	-2.05219	6.13729	-21.2111	1.44092e-08	1.92142e-07	10.4257	down
Lancl1	1.77625	4.96974	20.937	1.60363e-08	2.03664e-07	10.4159	stable
Zmynd19	-1.98802	5.11319	-20.956	1.59171e-08	2.03463e-07	10.4135	stable
Trim59	-1.8789	5.74862	-21.0643	1.52563e-08	2.00023e-07	10.4074	stable
Acadm	1.71849	5.63055	20.996	1.56691e-08	2.02628e-07	10.3977	stable
Il6st	-1.08271	7.52111	-21.6544	1.21533e-08	1.75113e-07	10.3949	stable
Eif4ebp1	-1.22181	8.83646	-21.9589	1.08334e-08	1.61845e-07	10.3879	stable
Spg7	1.35244	6.54059	21.1911	1.45214e-08	1.92612e-07	10.3665	stable
CYTB	-2.41952	11.8498	-22.4674	8.97105e-09	1.46347e-07	10.3571	down
Smad4	-2.02072	5.32818	-20.8417	1.66492e-08	2.10016e-07	10.3516	down
Iscu	1.40177	6.21313	21.0344	1.54354e-08	2.00979e-07	10.3505	stable
Kat7	-2.05635	5.37308	-20.8257	1.67546e-08	2.10016e-07	10.3419	down
Prrc2a	-1.86588	8.30554	-21.6888	1.19956e-08	1.74166e-07	10.3356	stable
Ttc13	1.50959	5.52626	20.8251	1.67584e-08	2.10016e-07	10.3327	stable
Mgst3	2.76297	5.01776	20.7111	1.75324e-08	2.15904e-07	10.322	up
Tsc22d1	-1.70963	4.84038	-20.6779	1.77651e-08	2.17355e-07	10.3184	stable
Pitpnb	-2.40625	5.84192	-20.836	1.66865e-08	2.10016e-07	10.3121	down
Nup153	-1.96795	5.25848	-20.7176	1.7487e-08	2.15904e-07	10.305	stable
Hadh	1.25739	6.17868	20.9128	1.61893e-08	2.05149e-07	10.2994	stable
Atp6v0e	1.18406	7.10242	21.2288	1.43107e-08	1.92062e-07	10.2943	stable
Hs2st1	1.45334	5.27989	20.6785	1.77608e-08	2.17355e-07	10.2888	stable
Stbd1	-1.77707	5.73681	-20.7796	1.70627e-08	2.12117e-07	10.2885	stable
Ctdsp2	-2.02478	6.32937	-20.9452	1.59846e-08	2.03463e-07	10.2866	down
Igf2bp2	-1.67069	5.2761	-20.6657	1.78513e-08	2.17581e-07	10.2817	stable
Erg28	2.2094	4.66449	20.5729	1.85242e-08	2.19766e-07	10.2775	up
Nfs1	1.47716	5.68122	20.7158	1.74996e-08	2.15904e-07	10.2751	stable
Rnd3	-2.23746	5.1637	-20.6111	1.82436e-08	2.18763e-07	10.2681	down
Ilf2	1.76246	5.29647	20.6081	1.82656e-08	2.18763e-07	10.2603	stable
Cycs	1.2105	7.30583	21.2094	1.44183e-08	1.92142e-07	10.2597	stable
Ppic	1.05493	7.65795	21.3249	1.37886e-08	1.89162e-07	10.2578	stable
Rps19bp1	-1.37201	6.44732	-20.9509	1.59486e-08	2.03463e-07	10.2508	stable
Txndc17	1.01825	7.48692	21.2469	1.42107e-08	1.91959e-07	10.2457	stable
Hmga1b	1.53995	6.99149	21.0414	1.53934e-08	2.00893e-07	10.243	stable
Sin3b	1.82706	5.07294	20.5266	1.88705e-08	2.21165e-07	10.2407	stable
Bmp1	1.49439	6.11355	20.7198	1.74722e-08	2.15904e-07	10.2342	stable
Vps29	1.49406	5.19974	20.5289	1.88534e-08	2.21165e-07	10.2319	stable
Kremen1	1.87236	4.8671	20.4656	1.93373e-08	2.22329e-07	10.2271	stable
E2f4	-1.33983	6.11645	-20.7777	1.70754e-08	2.12117e-07	10.2265	stable
Cenpw	2.27899	4.70647	20.4439	1.95072e-08	2.23276e-07	10.2221	up
Parva	1.29008	7.01591	21.006	1.56082e-08	2.02301e-07	10.2156	stable
Ajuba	-2.4164	6.16256	-20.685	1.77151e-08	2.17355e-07	10.2141	down
Dnajb11	1.142	7.38405	21.1238	1.49061e-08	1.96795e-07	10.2111	stable
Rela	-1.9977	6.87612	-20.959	1.58985e-08	2.03463e-07	10.2096	stable
Cdc25b	-1.36647	6.36954	-20.8124	1.6843e-08	2.10611e-07	10.2034	stable
Pex19	1.29348	6.07205	20.6305	1.81034e-08	2.18667e-07	10.1954	stable
Rnf168	-1.67563	4.76073	-20.3675	2.01164e-08	2.27492e-07	10.1946	stable
Cactin	-1.79076	6.07226	-20.6518	1.79507e-08	2.18214e-07	10.1925	stable
Mrps14	1.4938	5.72055	20.5177	1.89379e-08	2.21215e-07	10.1886	stable
Erlin2	1.56165	5.66276	20.4897	1.91519e-08	2.22104e-07	10.1821	stable
Igfbp6	1.08114	8.37088	21.3141	1.38462e-08	1.89388e-07	10.1745	stable
Leprot	0.995646	7.07333	20.9465	1.59766e-08	2.03463e-07	10.1736	stable
Emc7	1.34518	5.75861	20.4772	1.92481e-08	2.22104e-07	10.1662	stable
Cdsn	-1.66619	6.25948	-20.6645	1.78603e-08	2.17581e-07	10.1661	stable
Gipc1	-1.90247	7.24152	-20.9804	1.57655e-08	2.03411e-07	10.1655	stable
Commd4	1.92408	4.97724	20.3245	2.04691e-08	2.3102e-07	10.1619	stable
Gfer	-1.87408	6.0887	-20.5652	1.85816e-08	2.19766e-07	10.1558	stable
Pabir1	-2.58318	4.50573	-20.2236	2.13227e-08	2.36423e-07	10.143	down
P3h1	1.4433	6.32539	20.5684	1.85573e-08	2.19766e-07	10.14	stable
Cox6c	1.35363	7.43093	20.9527	1.59379e-08	2.03463e-07	10.1391	stable
Patl1	-1.64746	5.29728	-20.3115	2.05762e-08	2.31768e-07	10.1308	stable
Iars2	1.44937	5.91961	20.4182	1.97099e-08	2.24234e-07	10.127	stable
Sp1	-1.88835	5.73463	-20.3723	2.00777e-08	2.27492e-07	10.1182	stable
Fzd2	-1.66892	5.94586	-20.4424	1.95187e-08	2.23276e-07	10.1174	stable
Isoc1	1.64028	5.24046	20.2576	2.10306e-08	2.35021e-07	10.1154	stable
Nipsnap1	1.92111	5.39075	20.2661	2.0958e-08	2.35021e-07	10.1108	stable
Csnk1d	-1.97125	6.45195	-20.5795	1.84753e-08	2.19766e-07	10.1102	stable
Trp53	-1.04151	7.89338	-21.0739	1.51993e-08	1.99737e-07	10.1051	stable
Zfp740	-2.19553	6.60108	-20.5799	1.84728e-08	2.19766e-07	10.0961	down
Dpcd	1.91444	4.86344	20.1185	2.22554e-08	2.42038e-07	10.0811	stable
Sec24b	-1.60498	4.91304	-20.1201	2.22408e-08	2.42038e-07	10.0802	stable
Poldip3	-2.01056	6.86428	-20.6403	1.80327e-08	2.18596e-07	10.0754	down
Micu1	1.24367	6.57448	20.5234	1.88946e-08	2.21165e-07	10.0735	stable
Ccl2	-1.60774	6.939	-20.6366	1.80591e-08	2.18596e-07	10.0527	stable
Ndufa4	0.901321	8.58311	21.08	1.51631e-08	1.99724e-07	10.0495	stable
Ccdc71	-2.35944	4.89707	-20.0468	2.29173e-08	2.45138e-07	10.0477	down
Cdc42se1	-1.67723	5.54822	-20.1576	2.19032e-08	2.39585e-07	10.0425	stable
Dcaf7	-1.22974	6.67876	-20.5387	1.87793e-08	2.21165e-07	10.0391	stable
Gpsm2	-1.36122	5.7363	-20.1985	2.15414e-08	2.38383e-07	10.0336	stable
Coq6	1.78909	5.04362	20.0252	2.3121e-08	2.45801e-07	10.0299	stable
Peak1	-1.57338	5.40122	-20.0949	2.24709e-08	2.43356e-07	10.0288	stable
Aldh7a1	1.27583	6.63723	20.4388	1.9547e-08	2.23276e-07	10.0284	stable
Sephs2	-1.45781	5.34567	-20.078	2.26262e-08	2.43356e-07	10.0265	stable
Rsl1d1	-1.995	7.6787	-20.7813	1.70512e-08	2.12117e-07	10.0256	stable
Mllt1	-1.46579	7.03262	-20.586	1.84276e-08	2.19766e-07	10.0145	stable
Man2b1	1.86238	6.08843	20.1695	2.1797e-08	2.39223e-07	10.0122	stable
Tmod3	1.50561	6.22453	20.2299	2.12683e-08	2.36423e-07	10.0104	stable
Nfic	-1.51877	6.87494	-20.484	1.91952e-08	2.22104e-07	9.99349	stable
Map1lc3b	1.18911	6.47842	20.3038	2.06412e-08	2.3204e-07	9.99153	stable
Tab1	-1.65119	4.92034	-19.8882	2.44613e-08	2.55253e-07	9.98008	stable
Ermp1	1.58226	5.24513	19.9407	2.39381e-08	2.52359e-07	9.97866	stable
Fuca1	1.78614	5.90708	20.0289	2.30857e-08	2.45801e-07	9.9667	stable
Ddx6	-1.72611	5.87761	-20.0587	2.28057e-08	2.44741e-07	9.96232	stable
Foxg1	-2.25711	5.80107	-20.0077	2.32876e-08	2.47109e-07	9.96038	down
Ddit4	-4.08371	6.86031	-20.1282	2.21676e-08	2.4201e-07	9.95658	down
Nucb1	1.01492	7.3318	20.5119	1.89821e-08	2.21276e-07	9.95148	stable
Crebzf	-1.58029	5.93144	-20.0384	2.2996e-08	2.45391e-07	9.9424	stable
Peg10	2.92135	5.58157	19.8751	2.45946e-08	2.55253e-07	9.94132	up
Ssna1	-1.39978	7.25938	-20.4771	1.92488e-08	2.22104e-07	9.93409	stable
Srsf2	-1.28004	7.69027	-20.6091	1.82583e-08	2.18763e-07	9.93272	stable
Lemd2	-1.46002	6.36787	-20.1787	2.17158e-08	2.39103e-07	9.93263	stable
Npc2	0.992731	7.85871	20.6128	1.82312e-08	2.18763e-07	9.92734	stable
Cat	1.10703	6.74254	20.259	2.10191e-08	2.35021e-07	9.92697	stable
Abhd4	1.83657	5.72219	19.8898	2.44457e-08	2.55253e-07	9.92218	stable
Tbl1x	-1.23766	6.0279	-20.0456	2.2929e-08	2.45138e-07	9.92211	stable
Ndufs1	1.706	5.57206	19.8429	2.49236e-08	2.57079e-07	9.91224	stable
Sulf2	1.37425	6.50402	20.1092	2.23398e-08	2.42492e-07	9.91053	stable
Leprotl1	-2.00516	6.78769	-20.229	2.12763e-08	2.36423e-07	9.90753	down
Pold2	-1.3306	7.63567	-20.5324	1.8827e-08	2.21165e-07	9.90681	stable
Crk	-2.20973	6.17444	-19.9796	2.35585e-08	2.49053e-07	9.90126	down
Plpp1	-1.67455	5.26881	-19.7662	2.57286e-08	2.64604e-07	9.89807	stable
Abhd17b	-2.2291	5.18608	-19.7465	2.59402e-08	2.66297e-07	9.8972	down
Grwd1	-2.35083	6.14869	-19.9007	2.43358e-08	2.55253e-07	9.875	down
Ivd	1.46388	6.01585	19.8402	2.49516e-08	2.57079e-07	9.86552	stable
Ap3m1	2.35231	4.92179	19.5784	2.78252e-08	2.79582e-07	9.84557	up
Dctn6	1.55167	5.1824	19.6211	2.73329e-08	2.76101e-07	9.84353	stable
Hsdl2	2.08041	4.82814	19.5554	2.80956e-08	2.81501e-07	9.84041	up
Sema3f	1.05307	7.06023	20.166	2.1828e-08	2.39223e-07	9.83863	stable
Pitrm1	1.01092	7.32517	20.2273	2.12908e-08	2.36423e-07	9.82739	stable
Zfp609	-1.73033	4.90742	-19.5336	2.83534e-08	2.8239e-07	9.8263	stable
L2hgdh	1.75077	4.87527	19.5289	2.84094e-08	2.82452e-07	9.825	stable
Crlf1	1.71736	6.5822	19.9039	2.43035e-08	2.55253e-07	9.82373	stable
Bin1	-1.38057	7.18333	-20.1793	2.17101e-08	2.39103e-07	9.81343	stable
Rere	-1.48717	5.5045	-19.627	2.72656e-08	2.76101e-07	9.81323	stable
Loxl1	1.5573	6.56063	19.8853	2.44914e-08	2.55253e-07	9.81089	stable
Psma2	1.12343	7.04502	20.0885	2.25299e-08	2.43356e-07	9.80853	stable
Tbpl1	-2.59366	5.37637	-19.5495	2.8165e-08	2.81501e-07	9.79845	down
Odc1	-0.898513	8.11541	-20.419	1.97031e-08	2.24234e-07	9.79452	stable
Anxa1	1.22508	10.4198	20.8317	1.67152e-08	2.10016e-07	9.79362	stable
Tmsb10b	2.92408	5.30092	19.4655	2.91769e-08	2.87066e-07	9.77901	up
Gemin6	-2.26799	5.89419	-19.6164	2.73867e-08	2.76153e-07	9.7783	down
Gm6829	1.88479	5.24125	19.4757	2.90524e-08	2.86835e-07	9.77729	stable
Golga7	1.88479	5.24125	19.4757	2.90524e-08	2.86835e-07	9.77729	stable
Csad	1.58217	5.11629	19.4463	2.94138e-08	2.88897e-07	9.77133	stable
Zcchc14	-1.55102	5.22817	-19.4661	2.91704e-08	2.87066e-07	9.76963	stable
Gnb1	-0.871167	8.84612	-20.4987	1.90824e-08	2.21989e-07	9.76383	stable
Lbp	1.93989	4.88583	19.3781	3.02743e-08	2.95812e-07	9.75833	stable
Qrich1	-1.50476	5.12398	-19.4141	2.98165e-08	2.91842e-07	9.7563	stable
Ucp2	1.14613	7.45708	20.0843	2.2568e-08	2.43356e-07	9.75017	stable
Pnrc2	-3.27311	6.02555	-19.5167	2.85557e-08	2.8341e-07	9.74114	down
Tmem176a	1.2086	6.84162	19.8561	2.47879e-08	2.56322e-07	9.73718	stable
Pdia6	0.861938	8.85027	20.3936	1.99061e-08	2.26014e-07	9.72524	stable
Msn	0.798138	9.31247	20.4644	1.93466e-08	2.22329e-07	9.71815	stable
Aifm2	1.55483	4.55532	19.2165	3.24259e-08	3.08345e-07	9.70802	stable
Ubxn2a	1.7487	4.73059	19.2389	3.21171e-08	3.06319e-07	9.70625	stable
Sec61g	1.20326	6.61117	19.69	2.65573e-08	2.7165e-07	9.69875	stable
Crat	1.68928	5.58668	19.3488	3.06519e-08	2.98474e-07	9.69177	stable
Mis12	-2.04623	5.17217	-19.2742	3.16393e-08	3.03406e-07	9.68849	down
Cyb5d1	1.43919	5.16131	19.2636	3.17812e-08	3.0374e-07	9.68574	stable
Nop53	-1.71473	5.35732	-19.2877	3.14582e-08	3.03206e-07	9.67786	stable
Perp	1.12536	7.31023	19.8757	2.45882e-08	2.55253e-07	9.67617	stable
Siah1a	-1.95294	4.32029	-19.0946	3.4163e-08	3.1818e-07	9.66886	stable
Sptan1	-0.929926	7.33477	-19.8706	2.46401e-08	2.55259e-07	9.64776	stable
Rxrb	-1.54473	5.78496	-19.3275	3.09301e-08	3.00154e-07	9.64547	stable
Pafah1b2	-1.18046	6.18152	-19.4819	2.89765e-08	2.86835e-07	9.64492	stable
Pigt	1.25834	7.13058	19.7261	2.61613e-08	2.68082e-07	9.63833	stable
Pdrg1	1.04449	6.81171	19.6318	2.72102e-08	2.76101e-07	9.63512	stable
Map3k3	-1.4342	5.26982	-19.1669	3.312e-08	3.12329e-07	9.63192	stable
Aldh16a1	1.678	5.39996	19.1697	3.30805e-08	3.12329e-07	9.62626	stable
Atf1	-1.75301	6.25637	-19.4186	2.97605e-08	2.91797e-07	9.62132	stable
Dpp7	1.4173	5.75998	19.2016	3.26329e-08	3.09277e-07	9.60655	stable
Clcn5	1.53895	4.9003	19.0421	3.49421e-08	3.23039e-07	9.60598	stable
Gpt2	-1.06983	8.16806	-19.9976	2.33845e-08	2.47675e-07	9.60334	stable
Fem1b	-1.38933	5.4012	-19.1179	3.38231e-08	3.16332e-07	9.59563	stable
Cdc45	-1.50626	7.06059	-19.6244	2.7295e-08	2.76101e-07	9.58456	stable
Ddah1	1.366	6.05829	19.2077	3.25478e-08	3.08987e-07	9.57297	stable
Emc2	2.4862	4.76149	18.9577	3.62371e-08	3.30205e-07	9.57148	up
Timp2	0.819711	9.64364	20.1768	2.17329e-08	2.39103e-07	9.5648	stable
Cnot1	-1.4778	5.5769	-19.089	3.42449e-08	3.1818e-07	9.56274	stable
Prcc	-1.68631	5.81309	-19.1454	3.34262e-08	3.14173e-07	9.56196	stable
Sertad2	-1.46075	4.8739	-18.9265	3.67293e-08	3.3264e-07	9.55929	stable
Eif3g	-1.78045	7.08924	-19.5515	2.81412e-08	2.81501e-07	9.55392	stable
Fah	1.85022	5.21061	18.9661	3.61059e-08	3.3007e-07	9.55003	stable
Lonp1	-1.11191	9.26991	-20.0772	2.26338e-08	2.43356e-07	9.54689	stable
Timm23	-1.29978	6.30822	-19.2999	3.12947e-08	3.02657e-07	9.54445	stable
Sub1	1.663	5.33185	18.9666	3.6098e-08	3.3007e-07	9.53921	stable
Cers5	-0.872817	7.47794	-19.6742	2.67329e-08	2.72465e-07	9.53904	stable
Cops9	1.33585	6.54134	19.2789	3.15751e-08	3.03303e-07	9.52954	stable
Pum1	-1.56737	4.59101	-18.8057	3.87077e-08	3.46599e-07	9.52509	stable
Mfsd1	0.893691	7.54896	19.5858	2.77392e-08	2.79211e-07	9.50493	stable
Megf8	1.43979	5.67665	18.9578	3.62353e-08	3.30205e-07	9.50331	stable
Gusb	1.51794	6.73892	19.266	3.17488e-08	3.0374e-07	9.49899	stable
Pcyt2	1.36396	6.37661	19.135	3.35758e-08	3.15058e-07	9.49203	stable
Qsox1	1.16848	6.792	19.2918	3.14025e-08	3.03183e-07	9.48702	stable
Rab11fip3	-1.70752	5.35917	-18.8285	3.83258e-08	3.43722e-07	9.46844	stable
Klhl9	-1.99734	4.98089	-18.7454	3.97402e-08	3.52508e-07	9.46448	stable
Pim3	-2.17347	5.1957	-18.7771	3.91939e-08	3.49849e-07	9.4608	down
Mogs	-1.38574	6.54796	-19.1829	3.28947e-08	3.11238e-07	9.45463	stable
Me1	1.19315	7.11963	19.3092	3.1171e-08	3.01975e-07	9.44719	stable
Sf3a2	-1.70966	6.09125	-18.9496	3.6365e-08	3.3084e-07	9.43106	stable
Nqo1	2.39362	5.64938	18.7653	3.9395e-08	3.50542e-07	9.42957	up
Gars	-0.996739	9.75785	-19.8837	2.45073e-08	2.55253e-07	9.42444	stable
Txn2	1.28686	6.51835	19.0254	3.51945e-08	3.23824e-07	9.41395	stable
Gfm1	1.32094	6.59452	19.0427	3.49334e-08	3.23039e-07	9.41055	stable
Ptgr1	1.16174	7.15332	19.2359	3.21589e-08	3.06319e-07	9.40736	stable
Cetn2	1.89563	6.50196	18.9341	3.66089e-08	3.32526e-07	9.40382	stable
Rpl3	-0.642887	10.3478	-19.9385	2.39601e-08	2.52359e-07	9.40202	stable
Racgap1	-0.987441	7.42699	-19.3561	3.0558e-08	2.98071e-07	9.40082	stable
Sf3b4	-1.85253	6.78107	-19.0895	3.4237e-08	3.1818e-07	9.38828	stable
Ctsd	0.728093	9.0504	19.6831	2.66341e-08	2.71946e-07	9.3868	stable
Uqcrh	1.06415	8.40202	19.5347	2.83407e-08	2.8239e-07	9.38597	stable
Gns	1.30314	6.70219	19.0272	3.51666e-08	3.23824e-07	9.38421	stable
Acox1	1.03506	6.59589	19.0057	3.54946e-08	3.2553e-07	9.38056	stable
Tmed10	1.02618	6.97255	19.1278	3.368e-08	3.15514e-07	9.37927	stable
Cx3cl1	1.67712	5.65072	18.6743	4.09963e-08	3.60272e-07	9.37695	stable
Rcc1	-1.37143	5.83771	-18.768	3.93489e-08	3.50542e-07	9.3764	stable
Zbtb22	-1.47238	5.01764	-18.5438	4.34179e-08	3.75773e-07	9.37037	stable
Usf1	-1.87719	5.03669	-18.5363	4.35625e-08	3.76414e-07	9.36297	stable
Angptl6	-2.13538	3.84156	-18.3936	4.64058e-08	3.9347e-07	9.36211	down
Ctsa	0.889864	7.57187	19.2798	3.15632e-08	3.03303e-07	9.36063	stable
Ltbr	-1.205	6.93207	-19.0827	3.43369e-08	3.18514e-07	9.34768	stable
Eif4a1	-0.823327	9.37805	-19.647	2.70378e-08	2.75078e-07	9.34337	stable
Ankrd11	-1.23035	5.74422	-18.6661	4.11425e-08	3.60998e-07	9.33952	stable
Nfil3	-2.70992	5.53246	-18.5659	4.29975e-08	3.73236e-07	9.3384	down
Akap12	1.6725	4.97756	18.4661	4.49363e-08	3.84772e-07	9.33562	stable
Sgo1	-1.63439	5.62039	-18.5884	4.25727e-08	3.70115e-07	9.32781	stable
Cdkn2c	-1.58246	6.5463	-18.895	3.72352e-08	3.36064e-07	9.32541	stable
Dock7	2.06968	5.08013	18.4361	4.55385e-08	3.88171e-07	9.31619	up
Pus7	1.43733	4.91345	18.4062	4.61481e-08	3.9219e-07	9.31222	stable
Col16a1	1.17545	6.81181	18.9068	3.70448e-08	3.34878e-07	9.30492	stable
Ak1	1.37147	6.25818	18.6854	4.07964e-08	3.60188e-07	9.30168	stable
Ctdsp1	-1.32856	6.3462	-18.7827	3.90984e-08	3.49546e-07	9.29836	stable
Tnks1bp1	-1.56456	6.73596	-18.8712	3.76213e-08	3.38472e-07	9.28478	stable
Tnks2	-1.70849	6.13839	-18.6511	4.14152e-08	3.62831e-07	9.28328	stable
Nde1	-1.03323	6.69635	-18.8616	3.77782e-08	3.39346e-07	9.27622	stable
Snrpd1	-0.929536	7.70029	-19.163	3.31752e-08	3.12331e-07	9.27411	stable
Trappc1	1.29856	6.63738	18.7548	3.95767e-08	3.51607e-07	9.26697	stable
Taf13	2.41486	5.05002	18.3133	4.80969e-08	4.02723e-07	9.26345	up
Gnptg	1.71476	5.52648	18.375	4.67932e-08	3.95894e-07	9.24761	stable
Wbp1	1.59131	6.17719	18.5235	4.38085e-08	3.77965e-07	9.24578	stable
Sod2	1.35684	6.4835	18.5889	4.25629e-08	3.70115e-07	9.21777	stable
Ifrd1	-1.96433	4.71217	-18.1314	5.21912e-08	4.3128e-07	9.20083	stable
Fads3	-1.1233	7.8712	-19.0386	3.49954e-08	3.23039e-07	9.19615	stable
Emp1	1.10371	8.3288	19.0998	3.4086e-08	3.1818e-07	9.19229	stable
Serf2	1.74444	6.07225	18.3539	4.72351e-08	3.97265e-07	9.18408	stable
Isg15	-2.09528	9.62616	-19.3399	3.07681e-08	2.99094e-07	9.184	down
Pgp	-1.33926	7.5995	-18.9259	3.67386e-08	3.3264e-07	9.18092	stable
Cryab	1.37931	7.66136	18.8871	3.73614e-08	3.36668e-07	9.18077	stable
Gorasp2	-1.2856	6.13355	-18.4496	4.52668e-08	3.87018e-07	9.17489	stable
Fam98a	-1.18759	6.06612	-18.4307	4.56469e-08	3.88512e-07	9.1747	stable
Sri	1.24777	6.09075	18.368	4.69382e-08	3.96408e-07	9.17155	stable
Tjp1	-1.89306	6.04991	-18.3595	4.71156e-08	3.96848e-07	9.16533	stable
Kpna6	-1.17462	5.86989	-18.3246	4.7855e-08	4.01883e-07	9.15638	stable
Decr1	1.958	4.9424	18.0724	5.3599e-08	4.39713e-07	9.15349	stable
Thap7	-2.06149	5.94503	-18.2696	4.90476e-08	4.09475e-07	9.14293	down
Got1	-1.0499	8.29657	-19.0117	3.54025e-08	3.25211e-07	9.13444	stable
Pmp22	-1.50819	6.47134	-18.4719	4.48202e-08	3.84357e-07	9.13443	stable
Rnf4	-1.67169	5.63942	-18.1759	5.11532e-08	4.25178e-07	9.12976	stable
Zfand3	-1.04904	7.14603	-18.6757	4.09698e-08	3.60272e-07	9.12116	stable
Abracl	1.58663	7.22021	18.6148	4.20806e-08	3.66961e-07	9.12014	stable
Prps2	1.19796	6.61127	18.4438	4.53834e-08	3.87431e-07	9.11851	stable
Colec12	1.5169	7.32493	18.617	4.2041e-08	3.66961e-07	9.10333	stable
Rnf114	-1.51791	5.89265	-18.1939	5.07426e-08	4.22384e-07	9.09865	stable
Xbp1	-1.612	4.98692	-17.9548	5.6539e-08	4.55926e-07	9.09343	stable
Zcchc17	1.38997	5.15973	17.9623	5.63465e-08	4.5502e-07	9.07986	stable
Ier3ip1	1.9491	4.79653	17.8862	5.83347e-08	4.65775e-07	9.07498	stable
Phf12	-1.37221	5.43695	-18.0156	5.49967e-08	4.47986e-07	9.07423	stable
Srfbp1	-1.9379	4.69384	-17.856	5.91462e-08	4.70271e-07	9.07086	stable
Taf10	1.31848	6.17372	18.1654	5.1396e-08	4.26572e-07	9.06393	stable
Rfc3	-1.39439	5.33254	-17.9663	5.62439e-08	4.54838e-07	9.06322	stable
Vps11	1.17058	5.65191	18.0134	5.50519e-08	4.47986e-07	9.05614	stable
A430005L14Rik	-1.42583	5.30133	-17.9386	5.69565e-08	4.57991e-07	9.05342	stable
Dhrs1	0.946608	6.77626	18.3654	4.69935e-08	3.96408e-07	9.04431	stable
Sec61b	0.971095	7.71791	18.6449	4.15283e-08	3.63261e-07	9.04351	stable
Arpc4	1.31909	6.95738	18.3921	4.64374e-08	3.9347e-07	9.0419	stable
Chac1	-4.35666	6.78572	-18.092	5.31258e-08	4.37729e-07	9.03791	down
Cd164	0.948981	8.07514	18.7238	4.01164e-08	3.5529e-07	9.03772	stable
Slc44a1	1.22364	6.23528	18.1383	5.20269e-08	4.30549e-07	9.03691	stable
Anxa4	1.12075	7.25605	18.4835	4.45904e-08	3.82964e-07	9.03476	stable
Hmgb2	-1.55551	7.90005	-18.6809	4.08775e-08	3.60272e-07	9.03068	stable
Spred2	-1.51148	4.66691	-17.7614	6.177e-08	4.81027e-07	9.02988	stable
Klf6	-1.60621	4.8985	-17.7893	6.09829e-08	4.79614e-07	9.02211	stable
P3h2	1.52054	5.68133	17.9244	5.73268e-08	4.60317e-07	9.01427	stable
Cav1	1.0702	8.20354	18.6919	4.06797e-08	3.59718e-07	9.01115	stable
Sec23a	1.33871	6.12328	18.0366	5.44763e-08	4.46266e-07	9.00964	stable
Etf1	-1.10634	7.41367	-18.4974	4.43176e-08	3.81199e-07	8.99761	stable
Ngrn	-1.57765	5.9007	-17.9695	5.61614e-08	4.54819e-07	8.9901	stable
Ids	1.27484	6.56358	18.1543	5.1655e-08	4.28096e-07	8.99008	stable
Ptgs1	1.35984	5.96086	17.9391	5.69453e-08	4.57991e-07	8.98617	stable
Trappc2l	2.20714	4.76539	17.6868	6.39304e-08	4.91756e-07	8.97752	up
Mfge8	0.963094	7.85333	18.5436	4.34221e-08	3.75773e-07	8.97751	stable
Srsf9	-1.21026	7.64933	-18.5179	4.39182e-08	3.78336e-07	8.97682	stable
Hk2	-1.51926	4.90086	-17.6929	6.37525e-08	4.91756e-07	8.97554	stable
Cbx5	-1.54382	7.01881	-18.3145	4.80721e-08	4.02723e-07	8.97515	stable
Naaa	1.52361	6.39311	18.0059	5.52388e-08	4.47986e-07	8.95954	stable
Faf1	-1.50139	5.48659	-17.7805	6.12299e-08	4.79614e-07	8.95447	stable
Pnrc1	-1.91842	4.73532	-17.6117	6.61921e-08	4.98372e-07	8.94878	stable
Cbr1	1.45215	5.82721	17.8084	6.04496e-08	4.77956e-07	8.94107	stable
Aatf	-1.53121	5.86073	-17.8515	5.92697e-08	4.70593e-07	8.93728	stable
Snf8	1.37966	5.87252	17.7886	6.10022e-08	4.79614e-07	8.92432	stable
Gatad1	0.99152	6.46441	18.0073	5.52039e-08	4.47986e-07	8.92284	stable
Srp19	1.56078	4.99595	17.608	6.63068e-08	4.98574e-07	8.92221	stable
Cyb5a	2.26849	5.09856	17.615	6.60902e-08	4.98266e-07	8.9221	up
Nxt2	2.72937	4.67206	17.5812	6.71346e-08	5.02138e-07	8.92069	up
Acadsb	1.9988	5.53007	17.6732	6.43357e-08	4.91817e-07	8.9114	stable
Olfml2b	1.42466	5.73587	17.7142	6.31269e-08	4.8891e-07	8.90419	stable
Sf3a1	-1.334	5.65396	-17.7274	6.27457e-08	4.86622e-07	8.90283	stable
Sppl2a	1.68759	5.89442	17.7314	6.26308e-08	4.86395e-07	8.90017	stable
Atp13a2	1.5836	5.0196	17.5661	6.76102e-08	5.03705e-07	8.8996	stable
Ttc9c	-1.51719	5.87864	-17.7798	6.12507e-08	4.79614e-07	8.89847	stable
Cdc42se2	-1.90479	5.79386	-17.7332	6.25775e-08	4.86395e-07	8.89827	stable
Nucb2	2.15743	5.45227	17.622	6.58783e-08	4.97991e-07	8.89518	up
Cib2	1.59474	5.75705	17.6721	6.43685e-08	4.91817e-07	8.88373	stable
Gas6	1.44569	5.72526	17.6628	6.46434e-08	4.92147e-07	8.88021	stable
Scp2	1.26985	7.02494	18.0778	5.34702e-08	4.39291e-07	8.87607	stable
Ncstn	1.03597	7.11542	18.1141	5.26001e-08	4.34028e-07	8.87263	stable
Cndp2	1.81478	5.40208	17.5714	6.74409e-08	5.03104e-07	8.87053	stable
Dbr1	-1.87281	4.80908	-17.4546	7.12176e-08	5.20644e-07	8.86497	stable
Naa10	1.45983	5.00783	17.4928	6.99567e-08	5.15103e-07	8.86402	stable
Plrg1	-1.1134	6.13045	-17.817	6.02126e-08	4.76746e-07	8.86267	stable
Lrrc42	-1.22004	6.32965	-17.8571	5.91177e-08	4.70271e-07	8.85083	stable
Atp5j2	0.968182	7.72575	18.2459	4.95715e-08	4.13241e-07	8.84844	stable
Trim47	-2.53873	5.79426	-17.604	6.64298e-08	4.98838e-07	8.8468	down
Rab13	1.30966	5.5675	17.5582	6.78574e-08	5.04223e-07	8.84281	stable
Atxn7l3	-1.46264	5.54991	-17.5632	6.77005e-08	5.03717e-07	8.83825	stable
Wsb2	1.38072	5.8877	17.6174	6.60177e-08	4.98266e-07	8.83763	stable
Tmem141	1.99764	4.76252	17.3795	7.37681e-08	5.32124e-07	8.82912	stable
Cltb	1.53469	5.79365	17.543	6.83398e-08	5.07143e-07	8.81474	stable
Pdgfrl	1.96653	5.71479	17.5091	6.94264e-08	5.12131e-07	8.81222	stable
Adpgk	1.60929	4.56916	17.3079	7.62946e-08	5.42762e-07	8.80977	stable
Maged2	1.26827	6.22469	17.6688	6.44639e-08	4.91884e-07	8.80929	stable
Fundc1	1.74214	5.79602	17.5084	6.94508e-08	5.12131e-07	8.80047	stable
Lipa	0.893553	6.81031	17.8806	5.84852e-08	4.66321e-07	8.79934	stable
Eif1a	-2.47053	5.91412	-17.5377	6.85082e-08	5.0773e-07	8.79913	down
Ogfr	-1.2115	7.15427	-18.01	5.51383e-08	4.47986e-07	8.79804	stable
Exosc3	-1.27793	6.07721	-17.6597	6.47381e-08	4.92147e-07	8.79796	stable
Tmed7	1.64419	5.72255	17.4769	7.04775e-08	5.17059e-07	8.79066	stable
Golm1	1.21181	6.42666	17.6875	6.39104e-08	4.91756e-07	8.78087	stable
Swi5	1.03043	6.84998	17.8474	5.938e-08	4.7081e-07	8.7808	stable
Twist1	-1.65195	5.16631	-17.3562	7.45791e-08	5.36212e-07	8.78056	stable
Tmtc3	2.30948	4.84071	17.2754	7.74762e-08	5.46376e-07	8.77018	up
Nup107	-0.997524	6.54944	-17.7691	6.15531e-08	4.80531e-07	8.76792	stable
Eml1	1.65359	4.78627	17.259	7.80778e-08	5.49935e-07	8.76726	stable
Foxp4	-1.74258	5.42169	-17.3802	7.37442e-08	5.32124e-07	8.7651	stable
Fis1	1.06825	7.77248	18.081	5.33924e-08	4.39288e-07	8.76413	stable
Eci2	1.34136	5.44304	17.3517	7.47377e-08	5.36351e-07	8.75209	stable
Ppdpf	1.30267	5.81905	17.4312	7.19997e-08	5.23357e-07	8.75128	stable
Taf2	-0.94711	8.69101	-18.2928	4.85405e-08	4.05838e-07	8.74956	stable
Cebpg	-2.68806	4.96456	-17.2523	7.83234e-08	5.50981e-07	8.74911	down
Nmi	1.33554	4.76501	17.2142	7.97514e-08	5.5416e-07	8.74751	stable
Lpcat3	1.11616	6.27536	17.5748	6.73354e-08	5.02978e-07	8.74691	stable
Pum2	-2.10718	5.82829	-17.4228	7.22863e-08	5.24769e-07	8.74379	down
Irf9	-1.66192	5.01653	-17.238	7.88559e-08	5.51926e-07	8.73729	stable
Scamp1	1.4635	5.28508	17.2899	7.69458e-08	5.45345e-07	8.73725	stable
Tcf3	-0.889788	7.25141	-17.9174	5.75091e-08	4.61129e-07	8.73317	stable
Ssr1	1.10603	6.51326	17.6318	6.55791e-08	4.9639e-07	8.73225	stable
Prpf31	1.80553	5.12759	17.2361	7.89281e-08	5.51926e-07	8.72713	stable
Ppp4c	-1.19549	5.87263	-17.4483	7.14272e-08	5.20644e-07	8.72528	stable
Prkar2b	1.82876	5.59719	17.3167	7.5981e-08	5.4189e-07	8.72487	stable
Tpm3-rs7	1.0474	6.99852	17.7666	6.16217e-08	4.80531e-07	8.71807	stable
Irf2bp1	-2.26223	4.90658	-17.1808	8.10243e-08	5.6163e-07	8.71731	down
Matn2	1.38034	5.62781	17.3171	7.59638e-08	5.4189e-07	8.71659	stable
Gosr1	-1.23211	5.66329	-17.3492	7.48264e-08	5.36351e-07	8.71048	stable
Capn2	1.03267	6.83068	17.6795	6.41477e-08	4.91756e-07	8.69979	stable
Fam20b	1.31299	5.46823	17.2226	7.94329e-08	5.53981e-07	8.68418	stable
Hspb6	1.34154	6.73291	17.5863	6.69764e-08	5.02138e-07	8.68121	stable
Zfp598	-1.70615	7.41594	-17.8026	6.06129e-08	4.7858e-07	8.66659	stable
Ptgfrn	1.30482	6.3262	17.4094	7.27392e-08	5.2671e-07	8.66304	stable
Col3a1	1.07074	6.48692	17.4881	7.01092e-08	5.15557e-07	8.66284	stable
Gabarapl2	1.25144	6.2472	17.3819	7.36858e-08	5.32124e-07	8.66029	stable
Unc50	-1.70388	5.19352	-17.1178	8.34903e-08	5.69681e-07	8.65711	stable
Ftl1-ps1	2.18129	6.1904	17.2781	7.73777e-08	5.4636e-07	8.65268	up
Ftl1-ps2	2.18129	6.1904	17.2781	7.73777e-08	5.4636e-07	8.65268	up
Mta1	-1.00807	7.75837	-17.8942	5.81231e-08	4.64739e-07	8.65248	stable
Zyg11b	-1.63513	4.8905	-17.0429	8.6529e-08	5.79959e-07	8.65212	stable
Plbd2	1.29991	6.5144	17.451	7.1337e-08	5.20644e-07	8.65027	stable
Tmem107	1.26695	5.29952	17.1224	8.33059e-08	5.69681e-07	8.64965	stable
Gstp1	2.85381	4.61081	17.0366	8.67912e-08	5.8103e-07	8.64841	up
Alkbh7	-1.49398	4.78871	-17.0011	8.82769e-08	5.88873e-07	8.64214	stable
Tubb4b	-1.39356	8.49044	-18.0266	5.47223e-08	4.47635e-07	8.64133	stable
Abhd17c	-1.43546	5.28572	-17.0839	8.48493e-08	5.74809e-07	8.63023	stable
Golph3	-1.50148	5.54631	-17.1399	8.26164e-08	5.67813e-07	8.62594	stable
Pno1	0.975954	6.77487	17.517	6.91731e-08	5.11989e-07	8.62455	stable
Ctps2	1.22138	5.45751	17.0958	8.43694e-08	5.7224e-07	8.61998	stable
Lox	1.37544	8.87185	18.0193	5.49052e-08	4.47986e-07	8.61679	stable
Mrpl13	1.39338	5.88622	17.1669	8.15627e-08	5.62702e-07	8.61079	stable
Cc2d1a	-1.37325	5.95436	-17.2391	7.8815e-08	5.51926e-07	8.61	stable
Kifc1	-1.63548	6.58179	-17.4326	7.19533e-08	5.23357e-07	8.60592	stable
Rcc1l	1.49246	4.98496	16.9739	8.94371e-08	5.9265e-07	8.60516	stable
Adam15	1.18086	6.73601	17.4478	7.1443e-08	5.20644e-07	8.60335	stable
Uck2	-1.57826	6.02818	-17.2331	7.9041e-08	5.51926e-07	8.60028	stable
Ahcyl	0.806642	7.84902	17.7829	6.11617e-08	4.79614e-07	8.59799	stable
Fez2	-0.842263	7.04006	-17.583	6.70805e-08	5.02138e-07	8.59578	stable
Nid1	1.0327	8.0159	17.7976	6.07504e-08	4.79e-07	8.59142	stable
Tmem138	-1.34824	5.05376	-16.9504	9.04538e-08	5.971e-07	8.5897	stable
Fzr1	-1.76091	4.87968	-16.9182	9.18653e-08	6.03343e-07	8.58888	stable
Ddx42	-1.68283	5.89135	-17.1586	8.18832e-08	5.64139e-07	8.58875	stable
Plcd1	1.50079	5.10657	16.9602	9.00292e-08	5.95542e-07	8.58686	stable
Urm1	1.71931	5.34586	16.997	8.84529e-08	5.88873e-07	8.5851	stable
Adamtsl4	1.34833	7.08662	17.508	6.94628e-08	5.12131e-07	8.5842	stable
Rhog	-2.23392	6.16015	-17.1965	8.04247e-08	5.58155e-07	8.58353	down
Acsl5	0.933844	6.457	17.3226	7.57675e-08	5.41728e-07	8.5781	stable
Ube2j2	-1.44249	4.94829	-16.9033	9.2527e-08	6.05855e-07	8.57633	stable
Cib1	1.54809	5.71466	17.0443	8.6469e-08	5.79959e-07	8.5708	stable
Tcerg1	-1.18715	6.33331	-17.3014	7.65315e-08	5.43087e-07	8.56944	stable
Degs1	0.853728	7.62713	17.659	6.47585e-08	4.92147e-07	8.56526	stable
Elp3	-0.922093	6.50937	-17.3551	7.46182e-08	5.36212e-07	8.56408	stable
Hadha	1.04259	6.55691	17.3019	7.65112e-08	5.43087e-07	8.5542	stable
Lrrc45	1.99535	4.67801	16.8269	9.601e-08	6.21247e-07	8.55407	stable
Igsf8	1.32226	6.26117	17.17	8.14398e-08	5.62702e-07	8.55285	stable
Scarb1	1.13999	6.4395	17.2192	7.95635e-08	5.5416e-07	8.53762	stable
Junb	-3.15881	6.53587	-17.1268	8.31322e-08	5.6929e-07	8.53105	down
Usp7	-1.15873	5.64001	-16.9902	8.87399e-08	5.89212e-07	8.52951	stable
Acaa1a	1.13983	5.91695	17.029	8.71072e-08	5.82459e-07	8.52846	stable
Creld1	1.40181	5.15194	16.8518	9.48603e-08	6.17571e-07	8.52625	stable
Fam104a	-1.70345	5.56089	-16.9376	9.10128e-08	6.00092e-07	8.52303	stable
Mms19	1.39886	4.84136	16.7862	9.7921e-08	6.29556e-07	8.52242	stable
Ddt	2.43291	4.90885	16.7873	9.78706e-08	6.29556e-07	8.51805	up
Hnrnpll	1.65232	5.49569	16.8884	9.31949e-08	6.08823e-07	8.51384	stable
Farp1	-1.10677	7.25976	-17.4736	7.05867e-08	5.17059e-07	8.51033	stable
Macroh2a1	1.01295	6.26583	17.1146	8.36175e-08	5.69864e-07	8.50945	stable
Antkmt	-1.21237	7.91563	-17.6346	6.54937e-08	4.9639e-07	8.50419	stable
Csk	-1.60564	6.08223	-17.0623	8.5731e-08	5.77896e-07	8.50375	stable
Sms	1.90966	4.86568	16.7425	1.00024e-07	6.39453e-07	8.4982	stable
Cmpk1	1.57878	6.63352	17.1404	8.25948e-08	5.67813e-07	8.48354	stable
Fkbp2	-0.74963	8.23558	-17.6782	6.41873e-08	4.91756e-07	8.48322	stable
Gm51400	-0.74963	8.23558	-17.6782	6.41873e-08	4.91756e-07	8.48322	stable
Bltp3a	-1.7221	5.15912	-16.769	9.87434e-08	6.32896e-07	8.4818	stable
Mapk1ip1l	-1.25433	4.9642	-16.7179	1.01229e-07	6.43328e-07	8.48065	stable
Emc10	0.827877	7.17141	17.3586	7.44962e-08	5.36212e-07	8.47785	stable
St13	1.05411	6.75566	17.2144	7.9743e-08	5.5416e-07	8.47536	stable
Pdia3	0.83334	9.84562	17.9117	5.76594e-08	4.61682e-07	8.4732	stable
Lman2	1.0228	6.99058	17.2838	7.71691e-08	5.46246e-07	8.47292	stable
Ola1	1.38612	6.97464	17.2489	7.84513e-08	5.51198e-07	8.47006	stable
BC029722	1.56348	6.4802	17.0602	8.58141e-08	5.77896e-07	8.46968	stable
Ier3	-1.75777	5.17824	-16.749	9.97087e-08	6.38158e-07	8.46915	stable
Wdr18	1.36768	5.08367	16.7249	1.00883e-07	6.42774e-07	8.46709	stable
Thbs3	1.29657	6.58757	17.1186	8.34565e-08	5.69681e-07	8.46621	stable
Fads1	-0.683464	8.1781	-17.6333	6.55337e-08	4.9639e-07	8.46617	stable
Rbbp5	-1.38198	5.21979	-16.7394	1.00174e-07	6.39691e-07	8.46113	stable
Lrp5	1.61419	4.98425	16.6872	1.02758e-07	6.49615e-07	8.45781	stable
Cd2bp2	-1.30721	6.10508	-16.9949	8.854e-08	5.88873e-07	8.4549	stable
Rnd2	2.13838	5.03553	16.6682	1.03714e-07	6.53476e-07	8.44694	up
1110065P20Rik	2.26616	5.00119	16.6565	1.04311e-07	6.55006e-07	8.44478	up
Egln2	-1.38775	5.47308	-16.7699	9.87e-08	6.32896e-07	8.44371	stable
Nme1	1.62545	6.02931	16.8634	9.43307e-08	6.14828e-07	8.44176	stable
D030056L22Rik	-1.36598	6.42963	-17.0622	8.57335e-08	5.77896e-07	8.43359	stable
Gamt	1.31781	5.76484	16.7929	9.76022e-08	6.29256e-07	8.43118	stable
Stk24	-1.31887	5.03327	-16.6365	1.05334e-07	6.59294e-07	8.43008	stable
Wasf2	-1.34861	6.60948	-17.0992	8.42339e-08	5.72005e-07	8.42247	stable
Ctxn1	1.13998	6.25778	16.922	9.16975e-08	6.03206e-07	8.41669	stable
Lars	-0.808193	9.25012	-17.7043	6.34166e-08	4.90485e-07	8.41262	stable
Polh	-1.52405	5.03185	-16.6014	1.07164e-07	6.68538e-07	8.41009	stable
Vegfa	-1.96109	6.65798	-17.0515	8.61717e-08	5.79617e-07	8.40828	stable
Aqp5	-1.79261	4.88138	-16.5667	1.09002e-07	6.74812e-07	8.4067	stable
Kdm2a	-1.31528	4.97204	-16.5733	1.08651e-07	6.73699e-07	8.40393	stable
Prkar2a	-0.915135	6.52476	-17.0477	8.63299e-08	5.79959e-07	8.40274	stable
Nptn	1.36045	6.927	17.1041	8.40362e-08	5.72005e-07	8.4017	stable
Ltbp3	0.810111	8.2444	17.4756	7.05224e-08	5.17059e-07	8.39498	stable
Naa40	-1.51419	5.66492	-16.7202	1.01114e-07	6.43328e-07	8.39203	stable
Dhx29	1.54828	4.91775	16.5469	1.10069e-07	6.78462e-07	8.39063	stable
Fstl1	0.761157	10.0709	17.7742	6.14072e-08	4.80177e-07	8.38579	stable
Qdpr	1.24173	6.09134	16.7919	9.76527e-08	6.29256e-07	8.38133	stable
Ikbip	2.41473	5.31791	16.5616	1.09276e-07	6.75774e-07	8.36989	up
Wdr33	-1.46787	5.11254	-16.537	1.10605e-07	6.81027e-07	8.3675	stable
Fam3c	1.56737	4.7815	16.4647	1.14623e-07	6.9894e-07	8.36044	stable
Erh	0.878353	8.33524	17.4166	7.24955e-08	5.25616e-07	8.35616	stable
Ext2	0.815712	7.38089	17.1665	8.15754e-08	5.62702e-07	8.34639	stable
Bap1	-1.19791	5.70061	-16.6544	1.04418e-07	6.55006e-07	8.34501	stable
Ubac1	-1.33837	5.97105	-16.7312	1.00578e-07	6.41551e-07	8.34221	stable
Tmem50b	1.90975	5.32652	16.5176	1.11669e-07	6.86086e-07	8.33972	stable
Gtf3c6	1.34101	5.01379	16.4502	1.15447e-07	7.03213e-07	8.33011	stable
Maz	-0.972559	8.08275	-17.3393	7.51747e-08	5.38168e-07	8.32894	stable
Ufc1	0.944072	6.58881	16.8847	9.33629e-08	6.0922e-07	8.32785	stable
Bub3	-0.975565	6.11969	-16.7683	9.87751e-08	6.32896e-07	8.32531	stable
Ntan1	1.51405	5.72168	16.5723	1.08703e-07	6.73699e-07	8.32356	stable
Epdr1	0.885637	7.0633	17.0188	8.75307e-08	5.84602e-07	8.31969	stable
Alg14	1.73822	5.2862	16.47	1.14324e-07	6.97866e-07	8.3165	stable
Gcsh	0.996925	7.51098	17.1282	8.30775e-08	5.6929e-07	8.31272	stable
Wnk1	-1.25603	5.37008	-16.4903	1.13181e-07	6.93128e-07	8.3108	stable
Plscr2	1.43663	5.00535	16.408	1.17885e-07	7.14441e-07	8.30881	stable
Chtop	-1.00809	7.35168	-17.1012	8.41505e-08	5.72005e-07	8.30284	stable
Pon3	2.37814	5.05028	16.3781	1.19652e-07	7.20698e-07	8.29547	up
Rbm10	-1.45808	6.24643	-16.6897	1.02629e-07	6.49526e-07	8.27356	stable
Mecr	1.49013	5.73512	16.4748	1.1405e-07	6.97615e-07	8.26999	stable
Copz2	1.22394	6.38934	16.669	1.03672e-07	6.53476e-07	8.26351	stable
Steep1	2.15943	5.0386	16.303	1.24209e-07	7.4143e-07	8.25445	up
Cep43	1.66874	5.38706	16.3725	1.19981e-07	7.21537e-07	8.25408	stable
Pck2	-0.927722	8.2753	-17.2339	7.901e-08	5.51926e-07	8.25207	stable
1810055G02Rik	-1.36327	6.81235	-16.8253	9.60815e-08	6.21247e-07	8.24687	stable
Rer1	-0.793369	8.03275	-17.1729	8.13274e-08	5.62702e-07	8.24632	stable
Smad3	-1.42494	5.0222	-16.2698	1.26287e-07	7.4896e-07	8.23688	stable
Acta2	0.773654	11.302	17.6782	6.41852e-08	4.91756e-07	8.22653	stable
Bloc1s4	-1.52993	5.13652	-16.2773	1.25813e-07	7.47115e-07	8.2265	stable
F2r	0.974047	7.32503	16.913	9.20962e-08	6.0373e-07	8.22649	stable
Rpl22l1	1.66021	5.41785	16.3195	1.23192e-07	7.3772e-07	8.22256	stable
Nudt5	1.55216	4.55955	16.1497	1.34127e-07	7.79366e-07	8.21442	stable
Pcbp4	-1.07472	7.26898	-16.8999	9.26795e-08	6.06154e-07	8.21008	stable
Dnajc3	1.30383	6.2898	16.5246	1.11287e-07	6.84479e-07	8.20837	stable
Rcn1	0.970196	7.61904	16.9583	9.01128e-08	5.95542e-07	8.20727	stable
Krtcap2	-1.08516	8.01899	-17.0805	8.49859e-08	5.75047e-07	8.20313	stable
Ppan	-2.02228	5.09078	-16.2196	1.29502e-07	7.62637e-07	8.19907	down
Tfg	-0.986629	7.13964	-16.8419	9.53141e-08	6.19106e-07	8.19791	stable
Ckap2l	-1.47657	5.85729	-16.4136	1.17562e-07	7.13799e-07	8.19785	stable
Gm4950	2.29504	5.11525	16.2051	1.30444e-07	7.658e-07	8.19682	up
Ufsp2	1.56131	4.94211	16.1828	1.31913e-07	7.71238e-07	8.1953	stable
Me2	1.0376	6.80019	16.6918	1.02524e-07	6.49526e-07	8.19336	stable
Yju2	-1.49535	4.8542	-16.154	1.3384e-07	7.78939e-07	8.19332	stable
Rcor2	-1.53935	6.3159	-16.5497	1.0992e-07	6.78279e-07	8.1886	stable
Pgm2	1.13546	6.03566	16.4074	1.1792e-07	7.14441e-07	8.18249	stable
G3bp1	-0.705427	7.79076	-16.9732	8.94664e-08	5.9265e-07	8.17181	stable
Smad5	-1.15225	5.48002	-16.251	1.2748e-07	7.53075e-07	8.1656	stable
Lrpap1	1.11688	6.44505	16.504	1.12423e-07	6.89973e-07	8.15958	stable
Puf60	-1.56545	6.13238	-16.4268	1.16795e-07	7.1066e-07	8.15846	stable
Timm17a	1.39419	4.54498	16.0354	1.42103e-07	8.15691e-07	8.15562	stable
Eml4	-1.58128	5.63429	-16.2619	1.26787e-07	7.4979e-07	8.15443	stable
Sorbs3	-1.22358	6.35918	-16.4957	1.12883e-07	6.92047e-07	8.14297	stable
Tmem242	0.888575	7.19477	16.7163	1.0131e-07	6.43328e-07	8.13946	stable
Cavin3	-0.791811	7.9452	-16.9344	9.11511e-08	6.00307e-07	8.13168	stable
Galnt1	1.43692	5.25667	16.1205	1.36119e-07	7.87025e-07	8.12974	stable
Rmnd5b	-1.3608	5.37791	-16.1528	1.33917e-07	7.78939e-07	8.12926	stable
Ap3s1	1.51912	6.29561	16.3565	1.20939e-07	7.26528e-07	8.12737	stable
Drg1	-0.998407	6.13714	-16.3986	1.18441e-07	7.15308e-07	8.12551	stable
Micos10	1.06218	7.06309	16.6395	1.0518e-07	6.59059e-07	8.12426	stable
Nudt1	1.2526	5.17393	16.0932	1.38004e-07	7.96998e-07	8.12246	stable
Lcmt1	1.34218	4.72999	15.9975	1.44857e-07	8.26485e-07	8.11724	stable
Ccl7	-1.57745	6.02688	-16.3016	1.24296e-07	7.4143e-07	8.11102	stable
Lta4h	1.06342	6.14432	16.2977	1.24535e-07	7.41854e-07	8.10186	stable
Gm10036	2.4654	4.85184	15.9806	1.46108e-07	8.30457e-07	8.09244	up
Acat2	0.841835	8.03014	16.847	9.50811e-08	6.183e-07	8.09202	stable
Rgl2	1.32626	5.39363	16.0748	1.39295e-07	8.0282e-07	8.08974	stable
Pgam1	0.695187	10.7591	17.3097	7.623e-08	5.42762e-07	8.08687	stable
Cnpy4	1.25708	6.18763	16.2682	1.26388e-07	7.4896e-07	8.08626	stable
Actr3	-0.821102	7.8641	-16.8258	9.60589e-08	6.21247e-07	8.08472	stable
Pdk3	1.00727	7.21737	16.6123	1.06593e-07	6.65709e-07	8.08385	stable
Rarg	-0.932024	6.39911	-16.4038	1.18136e-07	7.14986e-07	8.08191	stable
Cdc5l	-1.49608	6.33424	-16.3533	1.21135e-07	7.26939e-07	8.07818	stable
Cadm4	2.06847	4.8001	15.9293	1.4998e-07	8.47184e-07	8.07256	up
Tor1a	-1.35507	5.92567	-16.1872	1.31622e-07	7.71124e-07	8.05965	stable
Tkfc	1.45935	5.39483	16.0034	1.44424e-07	8.24842e-07	8.05203	stable
Rab35	-1.97088	6.0214	-16.1648	1.33114e-07	7.76656e-07	8.05127	stable
Ubxn1	-0.78506	9.15531	-16.9939	8.85851e-08	5.88873e-07	8.05044	stable
Ndufa3	0.96214	6.95749	16.4729	1.1416e-07	6.97615e-07	8.04817	stable
Nars	-0.80615	9.76225	-17.071	8.53745e-08	5.76989e-07	8.04709	stable
Pigs	0.776654	7.6499	16.6711	1.03568e-07	6.53476e-07	8.04455	stable
Dync1i2	1.51197	5.77354	16.05	1.41054e-07	8.10489e-07	8.03684	stable
Myl12a	0.866474	10.3231	17.136	8.27674e-08	5.68163e-07	8.03476	stable
Fbxo42	-1.66609	4.91282	-15.8721	1.54424e-07	8.67983e-07	8.0328	stable
Tle5	0.676868	8.92885	16.9168	9.19308e-08	6.03343e-07	8.03154	stable
Pcyox1	1.02628	7.37729	16.5568	1.09538e-07	6.76654e-07	8.03021	stable
Ppp2r5d	-0.99659	8.24563	-16.7996	9.72879e-08	6.28332e-07	8.02694	stable
Wdr90	1.27451	5.24001	15.9254	1.50275e-07	8.47184e-07	8.02424	stable
Cherp	-1.28688	6.27925	-16.2451	1.27854e-07	7.54501e-07	8.02327	stable
Gcdh	1.41423	6.00836	16.0717	1.39512e-07	8.03256e-07	8.01497	stable
Mrpl44	-1.67299	4.24765	-15.7211	1.66888e-07	9.16269e-07	8.01318	stable
Tpm2	0.839316	7.859	16.6574	1.04262e-07	6.55006e-07	8.01152	stable
Hdhd2	1.44906	4.5226	15.7608	1.63509e-07	9.03045e-07	8.00835	stable
Kif21b	-1.54918	4.62468	-15.7651	1.63144e-07	9.03045e-07	8.00596	stable
Phf23	-1.77464	5.06619	-15.8536	1.55896e-07	8.75395e-07	8.00396	stable
Dpysl3	0.983116	6.71956	16.3156	1.2343e-07	7.38369e-07	8.00235	stable
Pi4ka	0.97566	6.63164	16.2879	1.25149e-07	7.44729e-07	8.00211	stable
Abca2	1.35515	5.88597	16.006	1.44236e-07	8.246e-07	7.99502	stable
Pdlim2	1.4607	4.82298	15.7892	1.61134e-07	8.95067e-07	7.99369	stable
Gpd2	1.26833	5.98972	16.0268	1.4272e-07	8.18407e-07	7.98792	stable
H3f3a	1.13552	7.83631	16.5877	1.07887e-07	6.70314e-07	7.98567	stable
Acy1	1.10467	5.79782	15.9696	1.46928e-07	8.34046e-07	7.98098	stable
Ppat	-1.10839	5.50682	-15.9132	1.51214e-07	8.5163e-07	7.97695	stable
Napa	0.925693	7.08015	16.3774	1.19692e-07	7.20698e-07	7.97581	stable
Wdr5	-0.941522	6.15249	-16.1269	1.35679e-07	7.85968e-07	7.97395	stable
Erp44	1.04283	6.31458	16.1202	1.36139e-07	7.87025e-07	7.97247	stable
Glud1	0.664906	8.20505	16.6587	1.04198e-07	6.55006e-07	7.96621	stable
R3hdm4	1.46527	5.0601	15.7782	1.62049e-07	8.99269e-07	7.96324	stable
Cxcl1	-1.80107	4.97473	-15.7537	1.64103e-07	9.04452e-07	7.95965	stable
Tmem128	1.75994	5.09681	15.758	1.63744e-07	9.03375e-07	7.95024	stable
Tsr3	-1.15421	7.0082	-16.3201	1.23151e-07	7.3772e-07	7.9403	stable
Tmem123	1.12662	8.27925	16.5976	1.07361e-07	6.69029e-07	7.93695	stable
Atrnl1	1.37016	5.29237	15.7606	1.63525e-07	9.03045e-07	7.9286	stable
Rpa3	1.30024	6.84801	16.1978	1.30922e-07	7.67814e-07	7.92832	stable
Bbip1	2.3594	4.7731	15.6595	1.72293e-07	9.37154e-07	7.9212	up
Gm1673	1.66228	5.1644	15.7102	1.67829e-07	9.19657e-07	7.91641	stable
Acap2	-1.54943	5.69587	-15.8439	1.5667e-07	8.77839e-07	7.91592	stable
Atp5j	0.761191	7.43585	16.377	1.19714e-07	7.20698e-07	7.91588	stable
Tnfrsf1a	-2.61079	5.92049	-15.8386	1.57099e-07	8.78674e-07	7.90702	down
Wdr1	0.995728	6.94869	16.2082	1.30244e-07	7.65417e-07	7.90635	stable
4921524J17Rik	-1.81061	4.99272	-15.6608	1.72173e-07	9.37154e-07	7.90611	stable
Arl14ep	-2.01272	5.46762	-15.7451	1.64836e-07	9.06758e-07	7.89894	down
Ect2	-1.82903	6.0676	-15.9033	1.51978e-07	8.55082e-07	7.89491	stable
Haus8	1.42718	5.02192	15.6443	1.73658e-07	9.43404e-07	7.89294	stable
Reep5	0.712	7.70643	16.4014	1.18271e-07	7.15042e-07	7.88933	stable
Trir	-0.972888	9.27088	-16.7045	1.01891e-07	6.46293e-07	7.888	stable
Trappc6a	2.2362	5.25851	15.6379	1.74237e-07	9.45646e-07	7.87319	up
Dr1	-1.11278	5.73276	-15.7963	1.6055e-07	8.94063e-07	7.87288	stable
Slc25a33	-1.32538	5.62922	-15.7519	1.64257e-07	9.04452e-07	7.8705	stable
Cdh24	1.26632	5.60919	15.7163	1.673e-07	9.17642e-07	7.86834	stable
C1ra	1.24941	6.02706	15.8199	1.58611e-07	8.86256e-07	7.86694	stable
Fanci	1.66835	4.7798	15.547	1.82675e-07	9.80196e-07	7.8638	stable
Tpm4	0.71272	10.5378	16.8321	9.57661e-08	6.21247e-07	7.85447	stable
Ggh	1.53788	6.19252	15.8154	1.58981e-07	8.87449e-07	7.8488	stable
Pclaf	0.957846	7.6823	16.301	1.24334e-07	7.4143e-07	7.84453	stable
Foxk2	-1.09877	6.55138	-15.9825	1.45971e-07	8.30457e-07	7.82766	stable
Cdkn1b	-1.3676	5.13173	-15.5388	1.83458e-07	9.82046e-07	7.82429	stable
Phf10	-1.03571	7.62646	-16.2808	1.2559e-07	7.46572e-07	7.82418	stable
Snapc2	-1.95535	5.18337	-15.5412	1.83229e-07	9.82046e-07	7.81667	stable
Nid2	1.11937	6.64203	15.9409	1.49095e-07	8.4304e-07	7.81511	stable
Tcta	1.46494	5.1694	15.5273	1.84563e-07	9.85669e-07	7.81239	stable
Ate1	-1.48511	4.54671	-15.3854	1.98831e-07	1.03842e-06	7.80342	stable
Rfwd3	-1.11571	5.2536	-15.5174	1.85517e-07	9.89832e-07	7.79742	stable
Pola2	-1.12357	7.30879	-16.14	1.34788e-07	7.82402e-07	7.79382	stable
Angptl2	1.66652	5.2939	15.5016	1.87062e-07	9.96202e-07	7.78677	stable
Pja1	-1.12649	5.62797	-15.5999	1.7771e-07	9.58991e-07	7.78209	stable
Arhgap35	-1.24798	5.19263	-15.4705	1.90128e-07	1.00777e-06	7.77892	stable
Cnot8	-0.991023	5.81835	-15.6589	1.72342e-07	9.37154e-07	7.77762	stable
Hspa9	-0.652865	9.91967	-16.587	1.07921e-07	6.70314e-07	7.77565	stable
Ptcd3	1.27374	5.03887	15.4349	1.93719e-07	1.01811e-06	7.77365	stable
Acads	1.03823	6.56873	15.8471	1.56413e-07	8.7743e-07	7.77284	stable
Hdac1	0.689391	8.06255	16.2618	1.26792e-07	7.4979e-07	7.7674	stable
Eif3c	-0.767885	10.1585	-16.5886	1.07837e-07	6.70314e-07	7.75649	stable
Aurka	-1.54311	6.46335	-15.7977	1.60428e-07	8.94063e-07	7.74963	stable
Cdc42ep1	-1.59324	5.39525	-15.4684	1.90338e-07	1.00777e-06	7.74958	stable
Ppib	1.28229	7.0947	15.9455	1.4874e-07	8.41873e-07	7.74758	stable
Prelid1	0.640393	9.15485	16.4192	1.17237e-07	7.12586e-07	7.74398	stable
Gsta4	1.13773	7.21756	15.9802	1.46138e-07	8.30457e-07	7.74239	stable
Inpp5b	-0.9852	6.2165	-15.7289	1.66215e-07	9.13457e-07	7.74222	stable
Ppp1r10	-1.58082	4.68182	-15.2971	2.08319e-07	1.06735e-06	7.73952	stable
Tmem38a	1.46574	4.94069	15.351	2.02468e-07	1.05257e-06	7.73714	stable
Nudt4	-1.07099	5.95595	-15.6131	1.76494e-07	9.54242e-07	7.72763	stable
Atp5mpl	1.34138	7.54846	16.0232	1.42981e-07	8.19075e-07	7.72382	stable
Supt6	-1.0133	6.43138	-15.7623	1.63384e-07	9.03045e-07	7.72371	stable
Vps72	-1.30555	5.47084	-15.4426	1.92929e-07	1.01506e-06	7.7221	stable
Blvrb	1.43166	5.47962	15.4243	1.94793e-07	1.02203e-06	7.72062	stable
Pwp1	-1.09828	6.03068	-15.6224	1.75641e-07	9.51215e-07	7.71938	stable
Tprgl	1.23897	6.74685	15.7911	1.60972e-07	8.95041e-07	7.71784	stable
Ddx3x	-1.71899	7.70377	-16.0821	1.38778e-07	8.00652e-07	7.71726	stable
Copb2	0.788191	7.24429	15.9499	1.48407e-07	8.40823e-07	7.71025	stable
Bbln	2.32446	5.25869	15.3351	2.04175e-07	1.05373e-06	7.70406	up
Ybx1	0.550577	11.0302	16.6164	1.06375e-07	6.65078e-07	7.69197	stable
Scaf4	-1.4362	5.2897	-15.3382	2.03843e-07	1.05365e-06	7.6897	stable
Kctd20	-1.33637	6.3881	-15.6596	1.72287e-07	9.37154e-07	7.67956	stable
Hs1bp3	-1.13087	5.0091	-15.2474	2.13886e-07	1.08998e-06	7.67763	stable
Abcf3	-1.26635	5.37749	-15.3307	2.04652e-07	1.05523e-06	7.67277	stable
H2aj	1.45471	5.97012	15.4334	1.93866e-07	1.01811e-06	7.66578	stable
Sdhc	1.08553	6.95542	15.7663	1.63039e-07	9.03045e-07	7.66246	stable
Sart3	-1.10572	5.43375	-15.3267	2.05086e-07	1.05651e-06	7.66072	stable
Slc35b1	1.12532	6.49739	15.6104	1.76741e-07	9.5467e-07	7.65709	stable
Utp6	-0.951063	6.21615	-15.5692	1.80569e-07	9.7073e-07	7.65148	stable
Zbed3	-1.38796	4.91843	-15.1867	2.20916e-07	1.11777e-06	7.65146	stable
Ctsl	0.975839	8.2182	16.0611	1.40265e-07	8.06773e-07	7.64523	stable
Aurkb	-1.29065	6.37162	-15.5933	1.78315e-07	9.61342e-07	7.64397	stable
Pofut1	1.6641	4.72423	15.1447	2.25923e-07	1.13201e-06	7.64238	stable
Acy3	1.37491	4.84456	15.1639	2.23625e-07	1.12247e-06	7.64116	stable
Mars1	-0.805804	8.61822	-16.1548	1.33783e-07	7.78939e-07	7.63722	stable
Zc3hav1	-0.969206	6.12658	-15.5138	1.85868e-07	9.90771e-07	7.63662	stable
Morf4l1	1.15634	6.18973	15.4585	1.91327e-07	1.00935e-06	7.63116	stable
Morf4l1b	1.15634	6.18973	15.4585	1.91327e-07	1.00935e-06	7.63116	stable
Commd10	1.41611	6.03963	15.3935	1.97982e-07	1.03494e-06	7.63066	stable
Samm50	1.05707	5.80503	15.337	2.03975e-07	1.05365e-06	7.62385	stable
Cth	-1.21557	7.34785	-15.8423	1.56796e-07	8.77839e-07	7.62332	stable
Kdm4b	-1.11688	5.08859	-15.1695	2.22953e-07	1.12247e-06	7.62305	stable
Pafah1b1	-2.36564	5.63585	-15.2783	2.10405e-07	1.07707e-06	7.62058	down
Ifi27	-0.794846	9.36825	-16.2151	1.29794e-07	7.63567e-07	7.61342	stable
Prepl	0.997776	5.92268	15.3543	2.02111e-07	1.05257e-06	7.61278	stable
Ptcd2	-1.42982	4.94886	-15.123	2.28564e-07	1.14021e-06	7.61086	stable
Tagln2	0.731585	9.27386	16.185	1.31767e-07	7.71179e-07	7.60572	stable
Rpl18	-0.582801	9.58049	-16.2255	1.29115e-07	7.6115e-07	7.60384	stable
Cercam	1.12597	6.33346	15.4569	1.91487e-07	1.00935e-06	7.60175	stable
Mcl1	-2.70633	6.33174	-15.3958	1.97743e-07	1.03464e-06	7.6012	down
Sh2b1	-1.14799	5.56581	-15.2543	2.13105e-07	1.08697e-06	7.59683	stable
Rab11a	0.869021	6.32742	15.4612	1.91061e-07	1.00935e-06	7.59325	stable
Paip2b	0.981208	6.31806	15.449	1.92286e-07	1.01262e-06	7.5931	stable
Ssr4	0.801822	7.0166	15.6728	1.71107e-07	9.34911e-07	7.59077	stable
Bid	-1.41863	5.02325	-15.0851	2.33263e-07	1.15715e-06	7.57991	stable
Gstm5	1.04162	6.67626	15.5368	1.8365e-07	9.82046e-07	7.5779	stable
Dnajb1	-1.61109	5.40186	-15.1669	2.23262e-07	1.12247e-06	7.57684	stable
Zfp365	1.30099	4.71537	15.0249	2.40934e-07	1.18628e-06	7.57603	stable
Lsm5	1.57728	6.26507	15.3492	2.02656e-07	1.05259e-06	7.57474	stable
Aars	-0.986936	8.56006	-16.0192	1.43273e-07	8.19919e-07	7.56815	stable
Prdx1	0.884541	9.74267	16.1808	1.3205e-07	7.7124e-07	7.56572	stable
Aff4	-1.37456	5.48055	-15.1658	2.23392e-07	1.12247e-06	7.56295	stable
Cand1	-1.03446	6.01723	-15.3376	2.03911e-07	1.05365e-06	7.55804	stable
Cdc34	-1.12374	6.9956	-15.6298	1.74964e-07	9.48684e-07	7.55684	stable
Mcrip1	-1.30751	7.1635	-15.6696	1.71396e-07	9.35593e-07	7.55615	stable
Mvp	1.45193	5.66354	15.1648	2.23518e-07	1.12247e-06	7.55167	stable
Kras	-1.81063	5.08422	-15.0541	2.37179e-07	1.17147e-06	7.5514	stable
Gmnn	-1.49833	6.21925	-15.3513	2.02435e-07	1.05257e-06	7.54105	stable
Gpc1	1.25364	7.03732	15.5638	1.81079e-07	9.7255e-07	7.54029	stable
Lars2	2.15271	7.06432	15.4888	1.88318e-07	1.00101e-06	7.53906	up
Cst3	0.687279	9.8949	16.1319	1.35339e-07	7.84802e-07	7.52648	stable
Txndc5	0.711391	8.82164	15.9678	1.47064e-07	8.34046e-07	7.52299	stable
Aff1	-1.60115	5.0431	-14.9931	2.45101e-07	1.19722e-06	7.52259	stable
Apol9b	-1.82892	5.90132	-15.1937	2.20091e-07	1.11559e-06	7.52177	stable
Dmap1	-1.40663	4.82477	-14.9337	2.53107e-07	1.22288e-06	7.5167	stable
Ndrg3	1.37051	5.2138	15.0161	2.42076e-07	1.18984e-06	7.51524	stable
Cox5a	1.00196	7.35393	15.621	1.75766e-07	9.51215e-07	7.51387	stable
Mapre1	0.738838	7.16798	15.5763	1.79908e-07	9.69009e-07	7.50973	stable
Vcl	0.962988	7.60545	15.681	1.70385e-07	9.32766e-07	7.50907	stable
Ski	-1.88226	5.96388	-15.1847	2.21149e-07	1.11795e-06	7.50749	stable
Tpp2	1.83296	5.16614	14.9827	2.46482e-07	1.19808e-06	7.50489	stable
Pcdhgc3	2.24342	5.06546	14.9533	2.50435e-07	1.21204e-06	7.50196	up
Cbr2	0.790976	9.26725	15.9905	1.45373e-07	8.28596e-07	7.49799	stable
Zwint	1.05337	6.92929	15.4671	1.90467e-07	1.00777e-06	7.49523	stable
Cpne2	1.40575	5.60865	15.0481	2.37945e-07	1.1736e-06	7.48974	stable
Nip7	-1.15771	5.62356	-15.0841	2.33386e-07	1.15715e-06	7.48854	stable
Abl1	-1.36144	4.98679	-14.9085	2.5658e-07	1.23725e-06	7.48281	stable
Npdc1	0.902901	6.30801	15.2598	2.12485e-07	1.08478e-06	7.48272	stable
Higd1a	1.23488	6.00652	15.1335	2.27286e-07	1.13683e-06	7.47957	stable
Spata2	-1.586	4.54074	-14.8148	2.70009e-07	1.28164e-06	7.47728	stable
Asl	1.18219	5.60103	15.0183	2.41791e-07	1.18947e-06	7.47046	stable
Sf3b2	-0.876475	9.12547	-15.9267	1.50176e-07	8.47184e-07	7.46991	stable
Sem1	0.968075	7.1772	15.4972	1.8749e-07	9.97545e-07	7.46967	stable
Pop7	-2.1424	4.49065	-14.7956	2.72858e-07	1.28577e-06	7.46708	down
Socs5	-1.44594	5.69037	-15.0531	2.37308e-07	1.17147e-06	7.46518	stable
Golm2	1.56681	6.12147	15.111	2.3004e-07	1.14556e-06	7.46052	stable
Tmem115	-2.00846	5.70531	-15.0121	2.42604e-07	1.18994e-06	7.45173	down
Ncaph	-0.989341	6.29293	-15.2318	2.15672e-07	1.09809e-06	7.44457	stable
Lamp2	1.16549	7.68681	15.5727	1.80239e-07	9.69876e-07	7.44264	stable
Rab12	-0.903486	6.45932	-15.2752	2.10751e-07	1.07787e-06	7.4395	stable
Slc44a2	1.22181	5.49256	14.9405	2.52169e-07	1.21939e-06	7.43838	stable
Uso1	0.932573	6.77163	15.3238	2.05403e-07	1.05718e-06	7.43481	stable
Safb	-0.952722	5.66601	-15.0111	2.42726e-07	1.18994e-06	7.43452	stable
Uqcc4	-1.3671	4.13143	-14.6762	2.91328e-07	1.35397e-06	7.43092	stable
Ece1	1.06889	6.63843	15.2635	2.12064e-07	1.08361e-06	7.42876	stable
Snap23	1.79836	5.24119	14.8659	2.62603e-07	1.26018e-06	7.42857	stable
Apex1	-0.936974	6.20237	-15.1572	2.24426e-07	1.1255e-06	7.41666	stable
Dscc1	-1.58462	6.38453	-15.1715	2.22712e-07	1.12247e-06	7.40815	stable
Flii	0.994277	7.32224	15.4133	1.95923e-07	1.02606e-06	7.39937	stable
Kcnab2	1.24489	4.97161	14.7704	2.76651e-07	1.30093e-06	7.39875	stable
Dnpep	1.09613	5.55905	14.8797	2.60626e-07	1.25281e-06	7.39343	stable
Tpm1	1.12089	9.24535	15.7952	1.60638e-07	8.94063e-07	7.39181	stable
Sdcbp	1.34921	7.28028	15.3594	2.01576e-07	1.05179e-06	7.38729	stable
Commd8	1.8294	4.9136	14.7365	2.81829e-07	1.32117e-06	7.38632	stable
Dhfr	1.57988	6.0394	14.9604	2.49475e-07	1.20945e-06	7.38579	stable
Txndc15	0.990308	6.0732	15.0023	2.43894e-07	1.19408e-06	7.38166	stable
Scaf1	-1.13332	6.30583	-15.1197	2.28971e-07	1.14124e-06	7.37944	stable
Pla2g4a	1.87334	4.86664	14.707	2.86446e-07	1.3373e-06	7.37382	stable
Mknk2	-1.72012	6.3651	-15.0924	2.32347e-07	1.15401e-06	7.37043	stable
Scd1	0.846185	6.71143	15.1991	2.19455e-07	1.1143e-06	7.3698	stable
Mtap	-0.670037	7.57875	-15.467	1.90477e-07	1.00777e-06	7.36976	stable
Tbc1d10b	-2.06334	5.66139	-14.8557	2.64064e-07	1.26399e-06	7.36704	down
Mgat4b	0.640867	8.00258	15.5361	1.83712e-07	9.82046e-07	7.36501	stable
Reep4	-1.54404	5.27475	-14.7613	2.78036e-07	1.30555e-06	7.35695	stable
Tmem222	-1.1194	6.05526	-14.9998	2.4421e-07	1.19413e-06	7.35655	stable
Lacc1	1.35152	4.62592	14.6313	2.98635e-07	1.38064e-06	7.35587	stable
Lrch3	-1.29253	4.40984	-14.5848	3.06412e-07	1.41076e-06	7.35557	stable
Nes	1.02172	7.99596	15.4677	1.9041e-07	1.00777e-06	7.33673	stable
Ccz1	1.10499	5.61708	14.787	2.74148e-07	1.2905e-06	7.33143	stable
Wars1	-0.914384	7.67061	-15.4194	1.95296e-07	1.02373e-06	7.33088	stable
Tomm34	1.38047	5.31073	14.7142	2.85308e-07	1.33308e-06	7.32735	stable
Glb1	0.878776	6.89249	15.1749	2.22307e-07	1.12181e-06	7.32634	stable
Tmpo	-1.03622	6.21892	-14.9871	2.45898e-07	1.19722e-06	7.31576	stable
Rbfox2	-1.06289	6.02945	-14.9163	2.55506e-07	1.23343e-06	7.3108	stable
Atp5e	1.02499	7.57978	15.3193	2.05891e-07	1.05873e-06	7.30671	stable
Cpsf3	1.16076	5.97805	14.8344	2.6714e-07	1.27334e-06	7.3063	stable
Atl3	-0.860343	6.99167	-15.1986	2.19515e-07	1.1143e-06	7.30474	stable
Adam17	1.21282	5.86627	14.7973	2.72601e-07	1.28577e-06	7.30429	stable
Idh3b	0.668827	7.50441	15.3111	2.06783e-07	1.06236e-06	7.30251	stable
Impa1	1.25092	5.80253	14.7573	2.78644e-07	1.30732e-06	7.29121	stable
Usp1	-2.34084	6.05601	-14.8047	2.7151e-07	1.28577e-06	7.28663	down
Acin1	-0.859226	6.11697	-14.9074	2.56734e-07	1.23725e-06	7.28442	stable
Cyb5r3	0.53637	9.712	15.676	1.70825e-07	9.34271e-07	7.28361	stable
Yars	-0.881562	7.54337	-15.307	2.07232e-07	1.0637e-06	7.28346	stable
Ahsa1	0.870809	6.98239	15.1242	2.28417e-07	1.14021e-06	7.28158	stable
Tmem185b	-1.65897	3.73628	-14.3983	3.39981e-07	1.5318e-06	7.28016	stable
Fam120b	-1.24399	4.66019	-14.4819	3.24449e-07	1.47472e-06	7.27058	stable
Psmd7	-0.94622	7.84497	-15.3446	2.03154e-07	1.05365e-06	7.26372	stable
Yy1	-1.12083	6.00629	-14.8212	2.69077e-07	1.27863e-06	7.2607	stable
Slc38a10	0.980368	6.58887	14.9633	2.49075e-07	1.20855e-06	7.25822	stable
Eif2b2	-1.26811	6.63046	-15.0015	2.4399e-07	1.19408e-06	7.25526	stable
Col1a1	1.018	6.93916	15.0434	2.38549e-07	1.17556e-06	7.24582	stable
Irak1	1.07301	6.76201	14.9885	2.45713e-07	1.19722e-06	7.24535	stable
Pex2	-1.7289	5.10866	-14.5348	3.15031e-07	1.44112e-06	7.24318	stable
Galk2	1.42604	5.28154	14.564	3.0997e-07	1.42359e-06	7.24159	stable
Rtp4	-1.26073	4.90497	-14.4752	3.2567e-07	1.47906e-06	7.23796	stable
Sptssa	1.29716	7.28518	15.0976	2.31705e-07	1.15284e-06	7.23158	stable
Rab9	-1.59344	4.88748	-14.4644	3.27637e-07	1.48681e-06	7.23055	stable
Syap1	1.74792	6.57892	14.8385	2.6655e-07	1.27289e-06	7.22744	stable
Ppp5c	0.918855	6.33541	14.8207	2.69149e-07	1.27863e-06	7.22012	stable
Ndufc1	1.09036	6.94516	14.9887	2.45686e-07	1.19722e-06	7.21493	stable
Mdfic	-1.48454	4.7413	-14.3962	3.40387e-07	1.53187e-06	7.20826	stable
Pls3	1.41353	7.47098	15.0958	2.3192e-07	1.1529e-06	7.20677	stable
Necap2	0.801894	6.93446	14.9826	2.46496e-07	1.19808e-06	7.20389	stable
Map3k4	-1.46528	4.98745	-14.4305	3.33912e-07	1.51166e-06	7.19851	stable
B4galt2	1.25539	5.67754	14.5728	3.08464e-07	1.41794e-06	7.1983	stable
Ccdc85b	-1.87928	7.90397	-15.1975	2.19642e-07	1.1143e-06	7.19	stable
Wdr83os	0.878596	7.65625	15.139	2.26614e-07	1.13447e-06	7.18546	stable
Pdcl3	1.13881	5.71685	14.5612	3.10447e-07	1.42359e-06	7.18371	stable
Csrp1	0.676228	8.70854	15.3563	2.01904e-07	1.05253e-06	7.18321	stable
Prpf6	-0.951876	6.59191	-14.8753	2.61253e-07	1.25477e-06	7.18204	stable
Sac3d1	-1.34626	5.98458	-14.67	2.92325e-07	1.35693e-06	7.18143	stable
Pepd	1.45896	4.97027	14.394	3.40806e-07	1.53187e-06	7.17462	stable
Zkscan17	-1.52696	4.88342	-14.3593	3.47512e-07	1.54974e-06	7.1684	stable
Kat6a	-1.31268	4.5811	-14.2977	3.5977e-07	1.58696e-06	7.16786	stable
Nob1	-1.68362	5.34176	-14.4547	3.29409e-07	1.49246e-06	7.16503	stable
Phf2	-1.04638	5.71535	-14.5615	3.10397e-07	1.42359e-06	7.15999	stable
Psma3	0.779925	6.91482	14.9033	2.57313e-07	1.23794e-06	7.15934	stable
Rilpl1	-1.53679	4.82674	-14.3306	3.53168e-07	1.56881e-06	7.15809	stable
Col4a5	0.834543	8.24028	15.2195	2.17091e-07	1.10432e-06	7.15727	stable
Rtca	0.8307	6.37047	14.7289	2.83012e-07	1.32453e-06	7.15416	stable
Rubcn	-1.3328	4.86594	-14.3283	3.5361e-07	1.56934e-06	7.15371	stable
Arhgap11a	-1.9233	5.6292	-14.4926	3.22525e-07	1.46948e-06	7.15253	stable
Tmem86a	-1.45956	5.00759	-14.3573	3.47895e-07	1.55023e-06	7.1518	stable
Smdt1	0.812101	7.86954	15.1248	2.28346e-07	1.14021e-06	7.1465	stable
Max	-1.47717	5.07624	-14.3637	3.4664e-07	1.54829e-06	7.14633	stable
Xlr	2.06695	5.9472	14.5122	3.19017e-07	1.45701e-06	7.14499	up
Ncoa4	1.7214	4.82518	14.3153	3.56218e-07	1.57619e-06	7.14348	stable
Copg1	0.863744	6.80192	14.8381	2.66596e-07	1.27289e-06	7.14191	stable
Rpia	1.26857	4.60152	14.2676	3.65935e-07	1.60339e-06	7.14147	stable
Timp1	0.853746	8.2555	15.1913	2.20373e-07	1.11602e-06	7.13947	stable
Avpi1	-1.71349	6.76481	-14.8229	2.68817e-07	1.27863e-06	7.13783	stable
Rcc2	-0.803615	9.13365	-15.3418	2.03454e-07	1.05365e-06	7.13358	stable
Hmgxb4	-1.60924	4.64115	-14.2505	3.69497e-07	1.61233e-06	7.13077	stable
Casc3	-1.21332	5.45392	-14.4284	3.34288e-07	1.51215e-06	7.12993	stable
Prdx2	0.739933	9.20713	15.3371	2.03958e-07	1.05365e-06	7.1285	stable
Akap8	-1.21895	6.26427	-14.6757	2.91414e-07	1.35397e-06	7.12591	stable
Ppp6r3	-1.66543	5.34456	-14.3902	3.41535e-07	1.53301e-06	7.12554	stable
Acadl	0.867302	7.15979	14.9053	2.57027e-07	1.23761e-06	7.12297	stable
Svbp	1.13911	6.1761	14.5834	3.06656e-07	1.41076e-06	7.11947	stable
Naa12	-1.31602	5.54335	-14.4214	3.35617e-07	1.51575e-06	7.11157	stable
Tspan3	0.785928	7.46429	14.9704	2.48128e-07	1.20498e-06	7.11117	stable
Pelp1	-1.50742	5.48086	-14.3898	3.41599e-07	1.53301e-06	7.10523	stable
Setd7	1.12713	5.42362	14.3688	3.45653e-07	1.54631e-06	7.10477	stable
Cstf1	-1.51681	4.79804	-14.2352	3.72709e-07	1.62454e-06	7.10389	stable
Pawr	-1.63764	5.27389	-14.3385	3.51591e-07	1.56302e-06	7.10349	stable
Pard6a	-1.66778	4.68298	-14.21	3.7807e-07	1.6384e-06	7.10103	stable
Cyp4f16	1.36941	5.1009	14.2779	3.63825e-07	1.59987e-06	7.08904	stable
Pi4k2b	1.65573	5.29153	14.2978	3.59753e-07	1.58696e-06	7.08198	stable
Tbcc	-2.04247	5.2975	-14.3003	3.59245e-07	1.58696e-06	7.07828	down
Arpc5	0.791211	7.89051	15.0139	2.42371e-07	1.18994e-06	7.07749	stable
N4bp1	-1.13765	4.5528	-14.1319	3.95266e-07	1.69225e-06	7.07059	stable
Mien1	1.77686	5.29941	14.2724	3.64946e-07	1.60108e-06	7.06701	stable
Tmed1	0.841265	7.23083	14.8225	2.68877e-07	1.27863e-06	7.06125	stable
Mrps21	0.798418	8.00611	14.9901	2.45496e-07	1.19722e-06	7.04903	stable
Nup98	-1.30091	4.38128	-14.0588	4.12134e-07	1.74473e-06	7.04144	stable
Vwa5a	1.77947	5.29168	14.2275	3.74337e-07	1.62868e-06	7.04047	stable
Ttc27	0.994777	6.24369	14.4819	3.24454e-07	1.47472e-06	7.03807	stable
Lrrc40	1.50798	5.45481	14.255	3.68569e-07	1.60951e-06	7.03544	stable
Amdhd2	1.47771	4.91529	14.1539	3.90339e-07	1.68184e-06	7.03484	stable
Ccm2	-1.3836	5.26749	-14.2143	3.77147e-07	1.6369e-06	7.02937	stable
Prep	1.11158	6.01683	14.3701	3.45395e-07	1.54631e-06	7.01823	stable
Sap30	-1.64504	5.17074	-14.1758	3.85504e-07	1.66553e-06	7.01775	stable
Clpb	0.988139	5.60759	14.2613	3.67253e-07	1.6054e-06	7.01411	stable
Rad23b	-0.782099	7.59737	-14.8633	2.6297e-07	1.26088e-06	7.01262	stable
Gtf2a2	1.17775	5.46201	14.2159	3.76821e-07	1.63673e-06	7.00715	stable
Ankrd13a	1.01756	6.21991	14.4176	3.36316e-07	1.5177e-06	7.00476	stable
Actr10	1.22685	5.02516	14.1194	3.98077e-07	1.703e-06	7.00066	stable
Higd2a	0.736589	8.85664	15.0559	2.36948e-07	1.17147e-06	6.99332	stable
Zfp771	-0.97423	6.41675	-14.5096	3.19482e-07	1.45796e-06	6.99269	stable
Thra	0.950784	5.85088	14.2736	3.64697e-07	1.60108e-06	6.98263	stable
Pea15a	0.727865	7.85854	14.8492	2.64989e-07	1.26735e-06	6.98169	stable
Ubc	-2.5979	6.48046	-14.4029	3.39108e-07	1.52908e-06	6.98061	down
Pebp1	0.65329	9.91512	15.1787	2.21862e-07	1.12056e-06	6.97806	stable
Klf16	-1.51386	5.10742	-14.0796	4.07247e-07	1.7292e-06	6.96807	stable
Lsm3	1.3262	5.08316	14.0762	4.08045e-07	1.73129e-06	6.96717	stable
Sh3gl1	-1.15527	7.72323	-14.8097	2.70768e-07	1.28417e-06	6.96649	stable
Parvb	1.34776	5.30783	14.1136	3.99417e-07	1.70616e-06	6.96399	stable
Ern1	-1.19208	5.08291	-14.051	4.13978e-07	1.74768e-06	6.95702	stable
Pdia5	0.81059	7.72044	14.7692	2.76823e-07	1.30093e-06	6.95404	stable
Umps	-0.91975	6.99368	-14.5879	3.05891e-07	1.40953e-06	6.94077	stable
Cyfip1	0.9633	6.32562	14.3483	3.49666e-07	1.5569e-06	6.93829	stable
Tmem97	-0.951691	7.5051	-14.7149	2.85201e-07	1.33308e-06	6.93813	stable
Mrpl42	1.57991	5.92831	14.1867	3.83115e-07	1.65715e-06	6.93611	stable
Mepce	-1.38337	5.21932	-14.051	4.13984e-07	1.74768e-06	6.93572	stable
2510003B16Rik	1.32098	5.70795	14.1406	3.93297e-07	1.68509e-06	6.93199	stable
Pomgnt1	1.32098	5.70795	14.1406	3.93297e-07	1.68509e-06	6.93199	stable
Oxct1	0.673972	8.86412	14.9554	2.5014e-07	1.21164e-06	6.93188	stable
Abhd8	1.11203	6.06552	14.2273	3.74392e-07	1.62868e-06	6.92171	stable
Pdzd11	1.01735	6.35787	14.3244	3.54394e-07	1.56934e-06	6.91969	stable
Plekhb2	1.23561	5.49996	14.0796	4.07242e-07	1.7292e-06	6.91907	stable
Snrpc	1.02869	6.23772	14.2608	3.67344e-07	1.6054e-06	6.90528	stable
Blmh	1.16215	5.47335	14.0481	4.14678e-07	1.74768e-06	6.90195	stable
Nrp2	1.43074	5.24764	13.9997	4.26366e-07	1.78499e-06	6.90116	stable
Spin1	-1.32973	5.44163	-14.0491	4.14435e-07	1.74768e-06	6.90026	stable
Gclm	1.20875	4.53832	13.8619	4.61722e-07	1.90494e-06	6.89971	stable
Vamp3	0.670964	7.60112	14.6548	2.94789e-07	1.36725e-06	6.89794	stable
Arhgap1	0.976966	6.71059	14.3947	3.40661e-07	1.53187e-06	6.89287	stable
Abca3	1.17777	5.22727	13.9826	4.30578e-07	1.79603e-06	6.89116	stable
Gm11808	0.914869	10.1925	15.0658	2.35683e-07	1.16751e-06	6.88782	stable
Thap11	-2.3842	5.6697	-14.0482	4.14635e-07	1.74768e-06	6.88214	down
Mocs1	1.17774	4.46167	13.8166	4.74027e-07	1.94581e-06	6.88021	stable
Pdap1	0.737523	7.26044	14.5331	3.15333e-07	1.44134e-06	6.87825	stable
Sfxn1	1.25624	5.20568	13.9557	4.37305e-07	1.81741e-06	6.87744	stable
Rpl7l1	-0.627154	8.01737	-14.7318	2.82562e-07	1.32352e-06	6.87475	stable
Xpnpep1	0.92382	6.69231	14.3612	3.47128e-07	1.54925e-06	6.87352	stable
Impdh2	-0.862468	8.40591	-14.7967	2.72701e-07	1.28577e-06	6.87144	stable
Plxna3	1.04792	5.36999	13.9792	4.31424e-07	1.79823e-06	6.87086	stable
Dazap1	-0.76367	7.64376	-14.6296	2.9892e-07	1.38077e-06	6.86461	stable
Myl12b	0.920845	8.87812	14.8345	2.67127e-07	1.27334e-06	6.86156	stable
Igfbp7	1.00049	10.4779	15.0623	2.36132e-07	1.16872e-06	6.86104	stable
Nfx1	-0.981549	5.37728	-13.9641	4.35183e-07	1.80991e-06	6.85693	stable
Ndufb3	0.713955	7.44077	14.5433	3.13553e-07	1.43552e-06	6.85531	stable
Nolc1	-0.701729	7.76297	-14.6415	2.96953e-07	1.37616e-06	6.85457	stable
Ahnak	-1.51877	6.78264	-14.3658	3.4623e-07	1.54768e-06	6.85176	stable
Pygb	0.891396	6.70992	14.3264	3.53998e-07	1.56934e-06	6.84774	stable
Tpp1	1.13974	6.84464	14.344	3.50506e-07	1.55942e-06	6.84397	stable
Cd34	0.640078	8.24302	14.691	2.88966e-07	1.34685e-06	6.83659	stable
Mrps2	-1.50244	4.43635	-13.7325	4.97911e-07	2.02481e-06	6.83364	stable
Mafg	-1.48091	5.69839	-13.9978	4.26823e-07	1.78499e-06	6.82739	stable
Ly75	0.938241	7.34145	14.4573	3.28934e-07	1.4915e-06	6.82481	stable
Srrt	1.12874	6.93057	14.3247	3.54333e-07	1.56934e-06	6.81702	stable
Asah1	0.958801	8.10266	14.6138	3.01533e-07	1.39058e-06	6.81479	stable
Ipo11	1.451	5.10726	13.8326	4.69654e-07	1.93205e-06	6.81309	stable
Ipo11-lrrc70	1.451	5.10726	13.8326	4.69654e-07	1.93205e-06	6.81309	stable
Mpi	0.954146	6.00711	14.0312	4.1871e-07	1.75945e-06	6.80433	stable
Kansl2	-0.823111	6.37688	-14.1939	3.81559e-07	1.65226e-06	6.80376	stable
Galnt10	0.961516	6.1779	14.082	4.06687e-07	1.7292e-06	6.80324	stable
Nipsnap3b	1.41844	5.86432	13.9646	4.35079e-07	1.80991e-06	6.80262	stable
Col4a1	0.828175	8.28903	14.6312	2.98649e-07	1.38064e-06	6.7995	stable
Ddx27	-1.0183	6.26926	-14.147	3.91876e-07	1.68184e-06	6.79677	stable
Fth1	0.380383	12.5753	15.3028	2.07697e-07	1.06512e-06	6.79606	stable
Hspa5	-0.721052	9.37721	-14.801	2.72054e-07	1.28577e-06	6.79457	stable
Ensa	-0.770238	6.60096	-14.2345	3.72869e-07	1.62454e-06	6.78889	stable
Aldh18a1	-0.738958	9.40811	-14.7952	2.72918e-07	1.28577e-06	6.78882	stable
Arl6ip5	0.580663	8.68352	14.6864	2.89707e-07	1.3492e-06	6.78515	stable
Jak1	0.815043	6.85444	14.2671	3.66038e-07	1.60339e-06	6.78376	stable
Mea1	-0.956817	8.67603	-14.6921	2.88797e-07	1.34685e-06	6.78334	stable
Oaz1	0.567058	9.96566	14.8562	2.63985e-07	1.26399e-06	6.78163	stable
Ap1g1	-1.11404	4.68653	-13.6864	5.11543e-07	2.05959e-06	6.78	stable
Myg1	-0.876841	7.19476	-14.3738	3.44679e-07	1.54439e-06	6.77642	stable
Prkg2	1.86299	4.72972	13.7031	5.06576e-07	2.04611e-06	6.77518	stable
Htd2	-1.46162	5.23513	-13.7983	4.79135e-07	1.96252e-06	6.77487	stable
Rpp14	-1.46162	5.23513	-13.7983	4.79135e-07	1.96252e-06	6.77487	stable
Ctsb	0.676814	8.84313	14.6755	2.91448e-07	1.35397e-06	6.76494	stable
Tmem237	1.00068	5.66718	13.87	4.5954e-07	1.90008e-06	6.76248	stable
Ubr7	-1.28023	5.52702	-13.8507	4.64733e-07	1.91597e-06	6.76078	stable
Pfkm	0.803422	6.31523	14.0679	4.09979e-07	1.7369e-06	6.75916	stable
Txnl1	-0.907655	6.49989	-14.1509	3.90993e-07	1.68184e-06	6.75594	stable
Mapkapk2	-1.05035	7.02627	-14.2921	3.60901e-07	1.58834e-06	6.7556	stable
Rnf139	-1.54358	5.05888	-13.7288	4.98983e-07	2.02772e-06	6.75511	stable
Txnrd1	-1.15954	6.57035	-14.1509	3.90996e-07	1.68184e-06	6.74694	stable
Wdr83	1.07369	5.3903	13.7801	4.84236e-07	1.97678e-06	6.74341	stable
Amot	1.15411	5.05248	13.7121	5.03907e-07	2.04043e-06	6.74287	stable
Cox7b	0.955476	8.80242	14.6237	2.99893e-07	1.38414e-06	6.74188	stable
Kifap3	1.09853	5.92246	13.8984	4.52028e-07	1.87448e-06	6.74147	stable
Stard7	-1.10883	5.47439	-13.8025	4.77953e-07	1.9605e-06	6.73791	stable
Uggt1	0.908967	6.7108	14.1472	3.91826e-07	1.68184e-06	6.73691	stable
Wee1	-2.32185	4.51992	-13.6025	5.37487e-07	2.13386e-06	6.73577	down
Tlr2	-1.15246	4.53641	-13.5827	5.43817e-07	2.15439e-06	6.73007	stable
App	0.734248	7.61872	14.3812	3.43258e-07	1.53924e-06	6.72933	stable
Cast	1.4807	5.46546	13.7653	4.88434e-07	1.99055e-06	6.72885	stable
Cript	0.868169	6.23282	13.9869	4.29504e-07	1.79418e-06	6.72805	stable
Xdh	1.46115	4.73525	13.6267	5.29873e-07	2.11094e-06	6.72692	stable
Pfdn4	1.87292	4.84153	13.6452	5.24118e-07	2.09389e-06	6.72649	stable
Orc2	-1.39857	5.21029	-13.7147	5.03116e-07	2.03868e-06	6.72605	stable
Fkbp9	0.603112	9.02396	14.6368	2.97729e-07	1.37864e-06	6.7247	stable
Tomm40	1.19819	6.08386	13.9055	4.50187e-07	1.86821e-06	6.72094	stable
S100a10	0.654288	10.3278	14.804	2.71615e-07	1.28577e-06	6.71899	stable
Emc3	0.697941	7.10497	14.2202	3.75888e-07	1.63393e-06	6.70941	stable
Vps52	0.817514	6.38984	14.0076	4.24418e-07	1.77948e-06	6.70671	stable
Arl2bp	0.812603	7.36048	14.2755	3.64314e-07	1.60078e-06	6.70548	stable
Ripk3	0.88909	7.15776	14.2114	3.77785e-07	1.6384e-06	6.70079	stable
Dap3	1.15601	5.4821	13.7225	5.00842e-07	2.03091e-06	6.69615	stable
Marchf6	-1.16373	5.50271	-13.7256	4.99918e-07	2.02862e-06	6.68449	stable
Skic2	0.776301	6.83951	14.1032	4.01793e-07	1.71502e-06	6.68288	stable
Foxm1	-0.994321	6.54146	-14.0434	4.1579e-07	1.75107e-06	6.68216	stable
Itgb5	0.61218	8.69362	14.5071	3.19932e-07	1.45884e-06	6.67505	stable
Pgrmc2	-1.04083	6.05625	-13.8821	4.56336e-07	1.88821e-06	6.67218	stable
Brd3os	-2.30324	4.64384	-13.5188	5.6483e-07	2.22071e-06	6.66938	down
Emc6	-0.759111	6.78493	-14.0933	4.04064e-07	1.72147e-06	6.66848	stable
Gpr137	1.61145	5.04096	13.5904	5.41337e-07	2.14607e-06	6.66828	stable
Arsa	1.06584	6.71675	14.0278	4.19532e-07	1.7616e-06	6.66695	stable
Ppie	0.82515	6.76033	14.0531	4.13479e-07	1.74768e-06	6.66644	stable
Cant1	-1.10436	5.23009	-13.6223	5.31232e-07	2.11487e-06	6.66622	stable
Trim27	-1.5062	4.78583	-13.5303	5.60956e-07	2.21194e-06	6.66571	stable
Fbxo2	0.938583	8.37306	14.4222	3.35461e-07	1.51575e-06	6.6644	stable
Exosc1	-1.0791	6.13571	-13.889	4.54512e-07	1.8834e-06	6.66178	stable
Zfp358	-1.65528	5.09606	-13.5773	5.45568e-07	2.15983e-06	6.65261	stable
Dip2a	1.04286	5.6921	13.7013	5.07112e-07	2.04611e-06	6.65257	stable
Ptdss2	1.18736	4.79185	13.5116	5.67242e-07	2.22546e-06	6.64816	stable
Kank2	-0.997175	5.53565	-13.6796	5.13609e-07	2.06354e-06	6.64706	stable
Cars	-0.732438	7.14767	-14.1546	3.90169e-07	1.68184e-06	6.64618	stable
Senp2	-1.35648	5.64273	-13.6967	5.08469e-07	2.04989e-06	6.64398	stable
Anxa2	0.465204	11.139	14.8022	2.71879e-07	1.28577e-06	6.64103	stable
Pacsin2	-1.11789	6.76056	-14.0356	4.17641e-07	1.75756e-06	6.64089	stable
Zc3h18	-1.05964	5.34868	-13.6024	5.37505e-07	2.13386e-06	6.6334	stable
Nsd2	-1.06314	5.43269	-13.6208	5.31697e-07	2.11524e-06	6.62978	stable
Shisa4	1.22051	5.36538	13.5912	5.41082e-07	2.14607e-06	6.62732	stable
Rbis	1.04342	5.96823	13.727	4.99509e-07	2.02841e-06	6.62243	stable
Gng12	0.787591	7.39055	14.1513	3.90919e-07	1.68184e-06	6.62239	stable
Tmed5	2.92679	5.20241	13.5226	5.63552e-07	2.22018e-06	6.62206	up
Erlec1	1.48741	4.7672	13.4667	5.8262e-07	2.27635e-06	6.62076	stable
Mrps33	1.57325	5.83583	13.6567	5.20559e-07	2.08554e-06	6.61544	stable
Ptges3	-1.70039	7.25771	-14.0953	4.03606e-07	1.72147e-06	6.60956	stable
Pcsk7	1.21521	4.54083	13.4035	6.0504e-07	2.34298e-06	6.60904	stable
Mapk6	-0.872241	6.39319	-13.8859	4.5533e-07	1.88542e-06	6.60772	stable
Fabp5	1.00372	7.47087	14.1148	3.99146e-07	1.70616e-06	6.59377	stable
Cnbp	-0.616517	9.52885	-14.489	3.23166e-07	1.47122e-06	6.59298	stable
Irf1	-1.93413	5.26683	-13.5202	5.64345e-07	2.22071e-06	6.59276	stable
Arid1a	-1.28297	4.63688	-13.3776	6.14522e-07	2.36895e-06	6.58742	stable
Map2k1	-1.17513	6.92004	-13.9836	4.30326e-07	1.79603e-06	6.58213	stable
Slc7a5	-1.13143	10.2043	-14.5523	3.11999e-07	1.42956e-06	6.57648	stable
Ndufb7	0.839184	6.46735	13.8252	4.71664e-07	1.93891e-06	6.57642	stable
Zfp692	1.50939	4.96188	13.431	5.9517e-07	2.31265e-06	6.57451	stable
Trip6	-1.45225	7.22676	-14.0313	4.18687e-07	1.75945e-06	6.56728	stable
Pcca	1.44417	5.0648	13.4323	5.94698e-07	2.3124e-06	6.56293	stable
Wls	0.825683	7.16711	13.9971	4.26988e-07	1.78499e-06	6.56257	stable
Sirt2	1.10784	5.67371	13.5509	5.54152e-07	2.18923e-06	6.56021	stable
Polr3k	1.33189	5.65839	13.5399	5.57768e-07	2.20198e-06	6.55911	stable
Atp6ap1	0.653906	8.75685	14.3126	3.56764e-07	1.57738e-06	6.54915	stable
Snrpd3	0.945453	7.30918	13.9979	4.2681e-07	1.78499e-06	6.5436	stable
Scarb2	0.91987	5.90992	13.5752	5.46219e-07	2.16089e-06	6.53132	stable
Ap2b1	0.815584	6.57226	13.7859	4.82606e-07	1.97247e-06	6.53018	stable
Guk1	1.08088	6.36837	13.702	5.0689e-07	2.04611e-06	6.5296	stable
Morn4	1.31393	5.25667	13.4158	6.00599e-07	2.32737e-06	6.5283	stable
Mknk1	-1.03049	5.65242	-13.53	5.6107e-07	2.21194e-06	6.5282	stable
Kcmf1	-0.913776	5.57303	-13.5011	5.70787e-07	2.23627e-06	6.52398	stable
Ndufb8	1.01852	6.6064	13.762	4.89394e-07	1.99303e-06	6.5169	stable
Tmem132a	0.765312	6.99434	13.8643	4.61058e-07	1.90494e-06	6.50524	stable
Arih1	-1.43598	5.33741	-13.3986	6.06806e-07	2.34822e-06	6.50386	stable
Rtcb	-0.68958	7.94159	-14.0927	4.04213e-07	1.72147e-06	6.4899	stable
Dnaaf5	1.7735	5.08177	13.317	6.37337e-07	2.44401e-06	6.48843	stable
Ghdc	1.35889	4.56561	13.2199	6.75856e-07	2.57852e-06	6.48597	stable
Cdca2	-1.16987	4.57135	-13.2091	6.80287e-07	2.58846e-06	6.48584	stable
Mcm7	-0.563354	8.25109	-14.1467	3.91945e-07	1.68184e-06	6.48512	stable
Mnd1	1.32865	5.04277	13.3029	6.42772e-07	2.46056e-06	6.48111	stable
Nutf2	0.789562	7.57918	13.9719	4.33234e-07	1.80445e-06	6.48015	stable
Rexo2	0.941774	6.59355	13.7033	5.0651e-07	2.04611e-06	6.47822	stable
Hmgb3	1.18812	5.77809	13.4446	5.9036e-07	2.30099e-06	6.47766	stable
Pxdn	0.787663	7.13447	13.846	4.65996e-07	1.91978e-06	6.47076	stable
Ndufa11	0.758469	7.04264	13.8214	4.72724e-07	1.94186e-06	6.4694	stable
Tex264	-0.987861	6.33397	-13.647	5.23552e-07	2.09389e-06	6.46704	stable
Map4k4	-0.792472	6.43864	-13.6796	5.13613e-07	2.06354e-06	6.46675	stable
Mtfr1l	0.94563	5.69823	13.3963	6.07653e-07	2.34863e-06	6.45267	stable
Pdcd6ip	0.681411	7.0659	13.792	4.80898e-07	1.9669e-06	6.44454	stable
Spag7	-1.06119	6.01436	-13.5024	5.70364e-07	2.23616e-06	6.43766	stable
Lpcat4	1.004	5.74041	13.3683	6.17957e-07	2.38001e-06	6.42902	stable
Ncbp1	-0.653062	7.41509	-13.8629	4.61443e-07	1.90494e-06	6.41943	stable
Lamp1	0.512539	10.1696	14.292	3.60922e-07	1.58834e-06	6.41809	stable
Skp1	0.865402	8.5998	14.0686	4.09823e-07	1.7369e-06	6.41614	stable
Uri1	-0.997179	5.88638	-13.4233	5.97923e-07	2.32176e-06	6.41079	stable
Hgsnat	0.783169	6.19284	13.4838	5.76689e-07	2.25628e-06	6.41047	stable
Txn1	0.670006	10.3068	14.2922	3.60892e-07	1.58834e-06	6.40609	stable
Ifrd2	-0.955386	7.06417	-13.75	4.92836e-07	2.00561e-06	6.40527	stable
Rnd1	-1.59621	5.90504	-13.392	6.09216e-07	2.35274e-06	6.40525	stable
Gas1	-1.30249	5.14323	-13.1988	6.84554e-07	2.59898e-06	6.40346	stable
Gmds	0.891807	6.81481	13.6452	5.24115e-07	2.09389e-06	6.39887	stable
Polg	1.27232	4.66449	13.0865	7.33121e-07	2.74972e-06	6.38694	stable
Basp1	-0.614608	9.81654	-14.186	3.83273e-07	1.65715e-06	6.3818	stable
Trmt6	1.0945	5.08606	13.1594	7.01174e-07	2.65018e-06	6.38127	stable
Nudc	-0.653337	9.01659	-14.0877	4.05361e-07	1.72506e-06	6.3797	stable
Atox1	0.721255	9.56056	14.1506	3.91068e-07	1.68184e-06	6.37927	stable
Fmc1	0.933279	7.05184	13.6723	5.15821e-07	2.06948e-06	6.37722	stable
Ctnnal1	1.38144	4.64229	13.0582	7.4591e-07	2.78588e-06	6.37026	stable
Ncoa5	-1.38157	5.08873	-13.1212	7.17702e-07	2.70365e-06	6.3595	stable
Ddx39b	-0.544737	8.6961	-14.0149	4.22656e-07	1.7734e-06	6.35889	stable
Acaa2	1.02472	6.30196	13.422	5.98377e-07	2.32193e-06	6.35881	stable
Med16	1.94973	4.94406	13.0799	7.36058e-07	2.7527e-06	6.3493	stable
Dgkz	1.16954	5.92575	13.2799	6.51748e-07	2.49324e-06	6.34492	stable
Ncs1	-1.09704	5.71184	-13.2506	6.63404e-07	2.53442e-06	6.33525	stable
Masp1	1.28241	5.58326	13.1833	6.91058e-07	2.61892e-06	6.33522	stable
Ddr2	-0.820236	7.64512	-13.7797	4.84358e-07	1.97678e-06	6.33272	stable
Rab6a	-0.826902	6.95587	-13.603	5.37313e-07	2.13386e-06	6.32664	stable
Dgkd	-1.15249	5.1033	-13.0565	7.46714e-07	2.78704e-06	6.31702	stable
Sord	0.757372	7.49286	13.6957	5.08772e-07	2.04989e-06	6.31529	stable
Pef1	-1.04768	6.19698	-13.3589	6.21468e-07	2.3903e-06	6.30662	stable
Szrd1	-0.947758	6.53066	-13.4553	5.86575e-07	2.28865e-06	6.30606	stable
Gar1	-0.919083	6.74472	-13.5137	5.66522e-07	2.22417e-06	6.30593	stable
Dnajc10	0.909853	7.54442	13.6825	5.12718e-07	2.06286e-06	6.30342	stable
Rps6	-0.543788	11.1666	-14.2609	3.67326e-07	1.6054e-06	6.30255	stable
Smarcd2	-0.982129	6.19722	-13.3548	6.22994e-07	2.39454e-06	6.30232	stable
Psme3	-0.705074	7.28948	-13.6428	5.24864e-07	2.0954e-06	6.29712	stable
Sh3kbp1	1.25734	5.57733	13.122	7.17352e-07	2.70365e-06	6.29501	stable
Mzt2	-0.836205	5.74485	-13.2061	6.8154e-07	2.59149e-06	6.2937	stable
H1f2	1.03142	5.3236	13.0738	7.38826e-07	2.76124e-06	6.29339	stable
Zmpste24	1.02908	5.88227	13.1846	6.90486e-07	2.61849e-06	6.28452	stable
Pdzd8	-1.78413	5.5318	-13.1019	7.26205e-07	2.73205e-06	6.28297	stable
Mmp11	1.03607	4.77929	12.936	8.04284e-07	2.96874e-06	6.27415	stable
Zfp395	-1.23856	4.92261	-12.9462	7.99193e-07	2.9556e-06	6.26828	stable
Kmt5a	-0.675364	6.96595	-13.5181	5.65057e-07	2.22071e-06	6.26815	stable
Wbp1l	-1.44508	5.07457	-12.9809	7.82265e-07	2.90048e-06	6.26762	stable
Prrc2c	-1.64331	5.56653	-13.0898	7.31616e-07	2.74695e-06	6.26734	stable
Hmgn3	1.21397	6.99415	13.472	5.80779e-07	2.27072e-06	6.2664	stable
Cul3	-1.54939	5.72921	-13.1328	7.12652e-07	2.68819e-06	6.26614	stable
Tgfb1	1.50289	5.12893	12.9917	7.77064e-07	2.88326e-06	6.26611	stable
Sucla2	1.2883	6.5464	13.3296	6.32486e-07	2.42774e-06	6.26134	stable
Clpp	-0.663454	7.57094	-13.6456	5.23998e-07	2.09389e-06	6.2559	stable
Aldh2	0.754454	7.7549	13.6586	5.19983e-07	2.0847e-06	6.25285	stable
Ssrp1	-0.525682	9.34492	-13.9211	4.4613e-07	1.85273e-06	6.24965	stable
Ythdf2	-1.08579	4.69579	-12.8711	8.37322e-07	3.06478e-06	6.2485	stable
Gpam	-0.910469	5.61221	-13.0928	7.30287e-07	2.74377e-06	6.24762	stable
Eif4h	-0.58433	8.40895	-13.7931	4.80571e-07	1.9669e-06	6.24337	stable
Magt1	1.322	6.30502	13.2182	6.76547e-07	2.57873e-06	6.23917	stable
Scyl1	-0.92141	6.9764	-13.4556	5.8648e-07	2.28865e-06	6.22799	stable
Agpat4	-1.47156	4.99186	-12.8647	8.40649e-07	3.06904e-06	6.20134	stable
Snrnp25	0.976948	6.88165	13.3501	6.2476e-07	2.3997e-06	6.1972	stable
Serpinb1a	1.37336	5.82223	13.0184	7.64397e-07	2.84184e-06	6.19414	stable
Mdh1	0.661657	8.45676	13.702	5.0689e-07	2.04611e-06	6.19213	stable
Gpat4	-1.02838	5.85831	-13.0827	7.3482e-07	2.7517e-06	6.19206	stable
Hps5	1.25226	4.75947	12.7791	8.86771e-07	3.19835e-06	6.16968	stable
Mcm6	-0.703101	8.43058	-13.6781	5.14073e-07	2.06393e-06	6.16726	stable
Hsd17b12	0.766504	7.71933	13.5175	5.65251e-07	2.22071e-06	6.16595	stable
Rps6ka1	1.45671	5.31489	12.8561	8.45163e-07	3.07958e-06	6.152	stable
Gltp	0.567725	8.11669	13.5739	5.46668e-07	2.16116e-06	6.14611	stable
Arhgef1	1.0713	5.35725	12.855	8.45749e-07	3.07974e-06	6.1425	stable
Hexb	0.738283	7.43126	13.4159	6.00581e-07	2.32737e-06	6.14154	stable
Idh3a	0.831278	6.66854	13.2156	6.77626e-07	2.58007e-06	6.14055	stable
Kat2b	1.2432	5.74476	12.9239	8.10305e-07	2.98708e-06	6.13899	stable
Snx27	-0.921324	5.42783	-12.8676	8.39126e-07	3.06904e-06	6.13439	stable
Extl3	-1.08708	5.21388	-12.8049	8.72591e-07	3.15321e-06	6.13121	stable
Bcat2	1.21608	5.55231	12.8636	8.41194e-07	3.06906e-06	6.12458	stable
Hmga1	1.18521	7.57539	13.3961	6.0774e-07	2.34863e-06	6.12138	stable
Ift43	0.952802	6.22162	13.0394	7.54582e-07	2.81087e-06	6.1182	stable
Tmem256	1.15123	6.79765	13.198	6.84883e-07	2.59898e-06	6.11775	stable
Elovl4	-1.1559	4.77563	-12.6922	9.36474e-07	3.34573e-06	6.11732	stable
Smpd4	1.03768	5.82087	12.915	8.14801e-07	2.99976e-06	6.11528	stable
Xxylt1	1.10232	6.30316	13.0426	7.5312e-07	2.80726e-06	6.1105	stable
Esyt2	1.02051	5.83954	12.9132	8.15695e-07	3.0011e-06	6.11006	stable
Plscr1	-1.18514	5.73818	-12.9116	8.16521e-07	3.0022e-06	6.10605	stable
Gps2	-1.14563	6.06375	-13.0102	7.68272e-07	2.85437e-06	6.10391	stable
Chp1	0.727586	7.03768	13.2594	6.59892e-07	2.5227e-06	6.10252	stable
Mvk	0.773694	6.30113	13.0508	7.49335e-07	2.79499e-06	6.10071	stable
Pttg1	1.37196	5.55026	12.8175	8.65715e-07	3.13435e-06	6.09552	stable
Trip13	-1.04888	5.76063	-12.9058	8.19438e-07	3.01097e-06	6.09405	stable
Thap3	-1.22001	5.57252	-12.8414	8.52915e-07	3.09789e-06	6.09121	stable
Psme1	0.611641	7.87114	13.44	5.9197e-07	2.30495e-06	6.09053	stable
Pecr	1.71156	5.01053	12.6953	9.34647e-07	3.34341e-06	6.08146	stable
Dnajc5	-1.12568	5.36996	-12.7705	8.91557e-07	3.20746e-06	6.08023	stable
Mrpl36	1.66963	4.81055	12.6547	9.58859e-07	3.40641e-06	6.07721	stable
Cox18	1.57279	4.89861	12.6703	9.49468e-07	3.38363e-06	6.07713	stable
Tns3	-1.04266	4.83304	-12.642	9.6658e-07	3.43169e-06	6.07674	stable
Man2b2	0.981843	7.1805	13.2366	6.69053e-07	2.55428e-06	6.07114	stable
Gmfb	1.25361	6.19679	12.9388	8.02876e-07	2.96547e-06	6.06983	stable
Acp1	0.964981	6.83501	13.1442	7.07701e-07	2.67306e-06	6.06774	stable
Fgfrl1	1.30824	5.3621	12.7399	9.08818e-07	3.25717e-06	6.06568	stable
Xrcc6	-0.619195	7.41311	-13.314	6.3848e-07	2.44578e-06	6.06168	stable
Tmem106c	1.2486	5.15305	12.6941	9.35374e-07	3.3439e-06	6.06048	stable
Calcoco1	1.0633	5.03409	12.6705	9.49343e-07	3.38363e-06	6.06006	stable
Nsf	1.09151	5.55345	12.7707	8.91409e-07	3.20746e-06	6.05971	stable
Tspyl1	-1.47302	5.55789	-12.7721	8.90669e-07	3.20746e-06	6.05138	stable
Cox6b1	0.629724	9.51361	13.6313	5.28434e-07	2.10668e-06	6.04976	stable
Cfap36	1.98832	4.84101	12.6139	9.83959e-07	3.4781e-06	6.04686	stable
Dap	0.803404	8.57535	13.4939	5.73243e-07	2.24434e-06	6.04649	stable
Mad2l1bp	-1.52819	5.19283	-12.6739	9.47339e-07	3.38029e-06	6.04191	stable
Eif4a3	-0.833266	7.7953	-13.367	6.18439e-07	2.38026e-06	6.04163	stable
Hspa13	1.35699	5.64794	12.7544	9.00602e-07	3.22977e-06	6.03964	stable
Trim28	-0.896602	8.19047	-13.4372	5.92955e-07	2.3072e-06	6.03744	stable
Serpinb6a	0.695568	7.99152	13.3772	6.14668e-07	2.36895e-06	6.03547	stable
Apeh	0.877765	5.87975	12.8082	8.70746e-07	3.15056e-06	6.02677	stable
Ube2h	-1.4312	6.07853	-12.8788	8.33311e-07	3.05207e-06	6.02166	stable
Kif4	-1.27146	5.36495	-12.6788	9.44392e-07	3.37189e-06	6.01889	stable
Agap3	-0.87185	5.73407	-12.7774	8.87717e-07	3.19973e-06	6.0082	stable
Msto1	1.29085	5.22935	12.6267	9.75997e-07	3.4608e-06	6.00485	stable
Eloc	1.36626	6.88167	13.0215	7.62929e-07	2.83824e-06	5.99289	stable
Nceh1	1.15313	4.99486	12.5539	1.02214e-06	3.58856e-06	5.98508	stable
Hmgn5	2.98084	5.63057	12.6213	9.79324e-07	3.46921e-06	5.9834	up
Hyou1	0.639744	7.53087	13.1996	6.8422e-07	2.59898e-06	5.97966	stable
Vps28	0.818324	6.2591	12.8534	8.4655e-07	3.08068e-06	5.97783	stable
Micall2	-1.05977	5.35554	-12.6129	9.84554e-07	3.4781e-06	5.975	stable
Nfe2l2	-1.11745	5.56452	-12.6651	9.52612e-07	3.39033e-06	5.97068	stable
Tprkb	0.980178	5.00719	12.5317	1.03665e-06	3.62602e-06	5.96877	stable
Srrm1	-0.852737	6.15553	-12.8456	8.50708e-07	3.09185e-06	5.96702	stable
Derl1	-0.632039	7.03774	-13.0811	7.35536e-07	2.75256e-06	5.96553	stable
Fanca	1.4241	5.11569	12.5471	1.02658e-06	3.5956e-06	5.96523	stable
Ube2l6	0.744586	6.35443	12.8651	8.40436e-07	3.06904e-06	5.96242	stable
Tada2a	-1.01813	4.81448	-12.4693	1.07883e-06	3.74132e-06	5.96059	stable
Cav2	1.90655	6.34268	12.7635	8.95447e-07	3.21941e-06	5.95683	stable
Anapc11	0.942021	6.43475	12.8649	8.40538e-07	3.06904e-06	5.95461	stable
Golt1b	-1.05838	5.40147	-12.5948	9.95894e-07	3.50943e-06	5.95377	stable
Tssc4	-1.843	5.45937	-12.5976	9.94165e-07	3.50551e-06	5.9521	stable
Parp1	0.670549	7.63236	13.1791	6.92801e-07	2.62377e-06	5.95149	stable
Idh2	0.522463	9.21405	13.444	5.90548e-07	2.30099e-06	5.95084	stable
Sfr1	-0.815663	8.25174	-13.3163	6.37587e-07	2.44401e-06	5.94927	stable
Zcchc24	-1.13576	6.40664	-12.8825	8.31415e-07	3.04709e-06	5.94882	stable
Dhcr7	1.22	5.1068	12.523	1.04247e-06	3.63642e-06	5.94874	stable
ND1	-2.02062	11.643	-13.7688	4.87453e-07	1.98798e-06	5.94775	down
Zdhhc3	1.25139	4.89082	12.4694	1.07873e-06	3.74132e-06	5.94033	stable
Pmpcb	0.851975	6.72126	12.9269	8.08807e-07	2.98349e-06	5.93736	stable
Cnot2	-1.58488	4.83026	-12.4253	1.10966e-06	3.82717e-06	5.92241	stable
Sh3glb2	0.825031	6.56241	12.8576	8.4435e-07	3.0786e-06	5.91874	stable
S100a11	1.09083	11.0354	13.6326	5.28019e-07	2.10651e-06	5.91833	stable
Lsm14a	-1.27719	5.84618	-12.6642	9.53138e-07	3.39033e-06	5.91808	stable
Ccnf	-2.01528	4.64548	-12.388	1.13656e-06	3.90101e-06	5.91738	down
Hcfc1	-0.875129	7.01582	-12.9959	7.75068e-07	2.87774e-06	5.91387	stable
Rab2a	-0.973074	7.82827	-13.1718	6.95922e-07	2.63383e-06	5.90815	stable
Pkia	1.14132	5.83345	12.6081	9.87575e-07	3.48444e-06	5.90646	stable
Sidt2	0.928294	6.3222	12.7589	8.98058e-07	3.22472e-06	5.90518	stable
Atp11a	0.923728	5.11184	12.4546	1.089e-06	3.77197e-06	5.9008	stable
Otub1	-0.98917	7.53904	-13.0977	7.2809e-07	2.73733e-06	5.90039	stable
Tns2	-0.937798	5.63534	-12.5866	1.0011e-06	3.5256e-06	5.89933	stable
Atp5g1	0.860772	6.63727	12.8259	8.6119e-07	3.12195e-06	5.88425	stable
Cald1	0.902852	7.95659	13.1332	7.12487e-07	2.68819e-06	5.88256	stable
Mmp14	0.644967	7.16852	12.9607	7.92099e-07	2.93138e-06	5.87714	stable
Mrpl24	-0.831077	5.86137	-12.6209	9.79593e-07	3.46921e-06	5.87256	stable
Msln	0.472362	9.73734	13.3876	6.10833e-07	2.35738e-06	5.87146	stable
Macrod1	1.43402	5.26164	12.4362	1.10195e-06	3.80289e-06	5.87015	stable
Cp	1.9559	5.82225	12.5175	1.0461e-06	3.64115e-06	5.86521	stable
Sf3b5	1.29384	5.93475	12.5598	1.0183e-06	3.5773e-06	5.86076	stable
Denr	-1.06237	5.07692	-12.3652	1.15341e-06	3.9469e-06	5.85076	stable
Elf4	-1.24407	4.96553	-12.3351	1.17607e-06	4.01481e-06	5.84403	stable
Cdca5	-1.57116	5.81037	-12.5259	1.04054e-06	3.63292e-06	5.83837	stable
Septin8	-0.861423	7.27813	-12.9452	7.99682e-07	2.9556e-06	5.83609	stable
Tspan17	1.55591	5.47177	12.4213	1.1125e-06	3.83233e-06	5.83492	stable
Pi4k2a	-1.15509	6.05351	-12.6108	9.85849e-07	3.48051e-06	5.83338	stable
Sdhaf4	2.22238	4.88625	12.3072	1.19745e-06	4.07793e-06	5.83062	up
Snx12	0.72388	7.03286	12.8522	8.4721e-07	3.08111e-06	5.82818	stable
Sh3bgrl3	1.09028	7.87905	13.0281	7.59844e-07	2.82861e-06	5.82776	stable
Rae1	-0.996974	5.62704	-12.4778	1.07298e-06	3.72556e-06	5.82633	stable
Smim12	-1.23059	5.28811	-12.374	1.14687e-06	3.93162e-06	5.82098	stable
Dhps	0.748772	6.81352	12.7838	8.84134e-07	3.19086e-06	5.81991	stable
Lsm12	-0.861422	5.98476	-12.579	1.00598e-06	3.54057e-06	5.81818	stable
Gpn3	0.946058	5.68759	12.4514	1.09125e-06	3.77516e-06	5.81659	stable
Fbxw2	1.0266	4.75226	12.2555	1.23831e-06	4.19195e-06	5.81128	stable
Twsg1	0.904294	7.67389	12.9676	7.88693e-07	2.92068e-06	5.80903	stable
Src	-1.03847	5.34408	-12.3693	1.15039e-06	3.93895e-06	5.80783	stable
Fech	1.14321	5.71717	12.4232	1.11118e-06	3.83009e-06	5.79675	stable
Gm40855	1.12274	4.64714	12.216	1.27053e-06	4.27047e-06	5.7966	stable
Itgb1bp1	1.12274	4.64714	12.216	1.27053e-06	4.27047e-06	5.7966	stable
Actl6a	0.76673	6.06669	12.5215	1.04346e-06	3.63642e-06	5.78744	stable
Tmco1	1.17929	5.39802	12.3463	1.16754e-06	3.99043e-06	5.78738	stable
Mmut	1.18126	6.21699	12.5304	1.03753e-06	3.62687e-06	5.7816	stable
Cope	0.665223	7.13041	12.8066	8.71621e-07	3.15171e-06	5.77877	stable
Immt	0.949958	6.18327	12.5278	1.03925e-06	3.63066e-06	5.77557	stable
Tjap1	-1.09316	6.0282	-12.5181	1.04568e-06	3.64115e-06	5.77236	stable
Col11a1	1.71931	5.71318	12.3707	1.1493e-06	3.93758e-06	5.77153	stable
Hs6st2	1.9834	5.82314	12.3818	1.14118e-06	3.91448e-06	5.77081	stable
Ppil1	-0.600912	7.1954	-12.8219	8.63337e-07	3.12774e-06	5.76311	stable
Cda	1.5925	5.01704	12.2367	1.25354e-06	4.22837e-06	5.76167	stable
Borcs8	1.28267	5.32254	12.2887	1.21187e-06	4.11471e-06	5.75756	stable
Efemp2	0.576998	8.88365	13.1115	7.21979e-07	2.71795e-06	5.75694	stable
Skic8	1.17493	5.23538	12.2723	1.22487e-06	4.15389e-06	5.75647	stable
Ndufab1	1.61325	4.97489	12.214	1.27223e-06	4.27365e-06	5.75082	stable
Fh1	0.635432	7.27368	12.8018	8.74278e-07	3.1573e-06	5.75057	stable
Ndel1	-1.2653	5.61389	-12.3513	1.16379e-06	3.98003e-06	5.74535	stable
Mcat	-1.37947	4.24977	-12.0744	1.39414e-06	4.57591e-06	5.74488	stable
Ufd1	1.08855	5.96566	12.4115	1.11958e-06	3.85436e-06	5.74361	stable
Gatad2a	-0.985791	6.26963	-12.5488	1.02542e-06	3.5956e-06	5.74221	stable
Ralb	0.904172	5.20712	12.2468	1.24531e-06	4.20813e-06	5.74168	stable
9530068E07Rik	0.495119	8.87413	13.0829	7.347e-07	2.7517e-06	5.73754	stable
Plscr3	0.676715	6.37517	12.5469	1.02668e-06	3.5956e-06	5.73569	stable
Map3k7	0.789054	6.32011	12.5222	1.04298e-06	3.63642e-06	5.7349	stable
Atp6v0a1	1.06153	4.6594	12.1274	1.34635e-06	4.45149e-06	5.7328	stable
Dnajb2	1.20155	4.59649	12.1166	1.35593e-06	4.48056e-06	5.73212	stable
Atp6v1d	1.17506	4.8199	12.1549	1.32229e-06	4.39757e-06	5.7298	stable
Evl	0.736793	6.41894	12.5471	1.02658e-06	3.5956e-06	5.72919	stable
Mxra7	0.95333	7.64694	12.8354	8.56145e-07	3.10614e-06	5.7242	stable
Mdh2	0.511933	9.12579	13.086	7.33323e-07	2.74972e-06	5.71844	stable
Nrep	1.46941	5.63877	12.2858	1.21419e-06	4.12013e-06	5.717	stable
Glo1	0.589961	7.98629	12.8969	8.23999e-07	3.02577e-06	5.70982	stable
Galk1	-0.883894	8.04086	-12.9192	8.12692e-07	2.99393e-06	5.70732	stable
Aldh3b1	1.0223	6.11793	12.4052	1.12412e-06	3.86532e-06	5.70659	stable
Psmg2	-1.23703	6.17402	-12.4534	1.08985e-06	3.77259e-06	5.7012	stable
Kif18b	-1.64183	5.5189	-12.2524	1.2408e-06	4.19786e-06	5.69943	stable
Mfsd5	-2.62802	6.33934	-12.4058	1.12366e-06	3.86532e-06	5.69919	down
Taf8	-1.2898	4.36172	-12.0235	1.44174e-06	4.69847e-06	5.69789	stable
Akap1	-1.67522	5.1966	-12.1806	1.30024e-06	4.34972e-06	5.6965	stable
Uhrf2	-1.18179	4.98443	-12.1284	1.34553e-06	4.45139e-06	5.69601	stable
Pgghg	1.15434	5.16125	12.1612	1.31689e-06	4.38988e-06	5.68754	stable
Gpx1	0.717969	10.1376	13.1615	7.0026e-07	2.64848e-06	5.68654	stable
Acly	0.697565	8.74292	12.9799	7.82725e-07	2.90048e-06	5.68251	stable
Slc1a5	-1.01999	7.09893	-12.6684	9.50646e-07	3.38571e-06	5.67702	stable
Rab22a	-1.01157	4.77062	-12.0535	1.41347e-06	4.62228e-06	5.67399	stable
Jup	1.26765	5.7884	12.2582	1.23616e-06	4.18715e-06	5.67262	stable
Tdrd7	1.10454	5.08198	12.1131	1.35906e-06	4.4883e-06	5.66405	stable
Bzw2	0.797148	6.43215	12.4493	1.09271e-06	3.7779e-06	5.66047	stable
Otud4	-1.38074	5.37511	-12.1578	1.31983e-06	4.39454e-06	5.65311	stable
Zfp91	-0.964914	5.99374	-12.3331	1.1776e-06	4.01757e-06	5.64631	stable
Chd1l	1.4059	4.67865	12.0045	1.45998e-06	4.74952e-06	5.63986	stable
Hsph1	0.844119	5.55048	12.1677	1.31126e-06	4.37882e-06	5.6361	stable
Sparc	0.439727	11.0866	13.2175	6.7682e-07	2.57873e-06	5.63477	stable
Tor1aip2	-1.09973	5.29871	-12.1106	1.36129e-06	4.49306e-06	5.63305	stable
Ywhaq	0.677327	8.65836	12.8935	8.2575e-07	3.03024e-06	5.63147	stable
Mybl2	-1.56877	5.85439	-12.2435	1.24799e-06	4.2122e-06	5.63106	stable
Pom121	-1.45562	4.96223	-12.0342	1.43162e-06	4.67088e-06	5.6288	stable
Uba52	1.84714	5.23923	12.0719	1.3964e-06	4.57964e-06	5.62028	stable
Timm10	-1.23111	5.09461	-12.0392	1.42691e-06	4.65817e-06	5.61506	stable
Eif3a	-2.23339	8.17008	-12.7558	8.99797e-07	3.22892e-06	5.61204	down
Gba	1.17627	6.61098	12.4039	1.12502e-06	3.86605e-06	5.61014	stable
Cenpv	1.16168	5.25662	12.0699	1.39824e-06	4.58045e-06	5.60963	stable
Ltbp1	0.748881	7.96404	12.7235	9.18227e-07	3.28674e-06	5.59723	stable
Cnn2	0.598347	8.99739	12.8839	8.30659e-07	3.04629e-06	5.59204	stable
Tmeff1	1.28444	5.85905	12.1561	1.3213e-06	4.39686e-06	5.5887	stable
Acaca	1.32433	4.67191	11.9299	1.53418e-06	4.94597e-06	5.58763	stable
Rpl30	1.1648	7.45265	12.5604	1.01793e-06	3.5773e-06	5.57093	stable
Lrfn4	-0.981883	5.75909	-12.1478	1.32844e-06	4.40588e-06	5.56478	stable
Cetn3	2.05408	5.84455	12.0929	1.37722e-06	4.52981e-06	5.56467	up
Mcmbp	-0.785365	6.43103	-12.335	1.17609e-06	4.01481e-06	5.55881	stable
Adrm1	-1.3672	5.60578	-12.0805	1.38854e-06	4.56442e-06	5.55649	stable
Tyro3	1.19721	4.95564	11.937	1.52691e-06	4.93074e-06	5.55491	stable
Uap1l1	0.669192	6.7783	12.3961	1.13072e-06	3.8833e-06	5.55325	stable
Tbrg1	-0.95002	6.30503	-12.289	1.21168e-06	4.11471e-06	5.55168	stable
Mcfd2	0.630464	7.81243	12.6297	9.74158e-07	3.45643e-06	5.549	stable
Trp53inp2	1.15698	4.67856	11.8726	1.59392e-06	5.09785e-06	5.54668	stable
Ube2c	-0.715439	7.72845	-12.6154	9.8303e-07	3.47756e-06	5.53873	stable
Tra2b	-1.20363	6.40936	-12.2906	1.21043e-06	4.11471e-06	5.53754	stable
Rhod	-1.59861	6.12907	-12.19	1.29227e-06	4.33326e-06	5.53705	stable
Tex10	-0.998212	5.01075	-11.9063	1.55852e-06	5.0072e-06	5.53486	stable
Kansl3	-0.929203	5.43721	-12.0026	1.46181e-06	4.75026e-06	5.52812	stable
Bex3	-0.555351	9.36609	-12.8351	8.5628e-07	3.10614e-06	5.5265	stable
Hmox1	-2.18487	6.48816	-12.2317	1.25761e-06	4.23958e-06	5.51959	down
Dlat	0.805645	6.44209	12.2435	1.24801e-06	4.2122e-06	5.51285	stable
Snrpb2	1.22132	5.92536	12.0637	1.40403e-06	4.59669e-06	5.50864	stable
H2-M3	1.00235	6.05423	12.1093	1.36243e-06	4.49419e-06	5.50802	stable
Ptpa	0.748745	7.47956	12.4951	1.06118e-06	3.6891e-06	5.50659	stable
Golga2	-1.00979	5.19547	-11.908	1.55676e-06	5.00438e-06	5.50603	stable
Edem2	1.73813	5.10864	11.8892	1.57641e-06	5.0561e-06	5.50281	stable
Ndufa10	1.04909	7.34144	12.4391	1.09991e-06	3.80047e-06	5.49914	stable
Snrpd2	0.742295	7.64783	12.5121	1.04968e-06	3.65138e-06	5.49268	stable
Tmed3	1.22407	5.1589	11.8865	1.5792e-06	5.05995e-06	5.49064	stable
Tfam	-1.22586	4.93619	-11.8286	1.64169e-06	5.22999e-06	5.48662	stable
Lage3	1.17548	5.78595	11.9966	1.46764e-06	4.76647e-06	5.48303	stable
Pfdn1	0.578678	7.85813	12.5438	1.02873e-06	3.60057e-06	5.48135	stable
Gpaa1	1.43968	5.60559	11.9503	1.51351e-06	4.89861e-06	5.48075	stable
Ddx39a	0.857379	6.84281	12.3012	1.20212e-06	4.09138e-06	5.48025	stable
Stam2	0.959686	5.15911	11.8688	1.59805e-06	5.10818e-06	5.47723	stable
Pabpn1	1.22227	4.54027	11.7449	1.73679e-06	5.48985e-06	5.4714	stable
Crip2	0.620356	8.70744	12.6631	9.53824e-07	3.39064e-06	5.46603	stable
Zmiz1	-1.03074	4.5628	-11.728	1.75679e-06	5.53628e-06	5.46349	stable
Bud23	1.2868	5.4982	11.9093	1.55539e-06	5.00279e-06	5.46299	stable
Tfb1m	-1.12089	4.69939	-11.7484	1.73276e-06	5.48016e-06	5.46168	stable
Ipo4	1.37333	5.70072	11.9409	1.52298e-06	4.92087e-06	5.46	stable
Usp22	-1.1323	6.34716	-12.1636	1.3148e-06	4.38743e-06	5.45705	stable
Ppp6r1	-0.877945	5.76902	-12.0037	1.46075e-06	4.74952e-06	5.45652	stable
Sipa1	-1.14861	6.29375	-12.1476	1.32867e-06	4.40588e-06	5.45639	stable
Aph1a	0.698966	6.38958	12.1524	1.3245e-06	4.39977e-06	5.45406	stable
Eftud2	0.746247	7.16881	12.3311	1.17909e-06	4.02023e-06	5.44168	stable
Cct5	-0.459063	9.8055	-12.7595	8.97681e-07	3.22472e-06	5.44032	stable
Fkbp10	0.614818	8.37767	12.575	1.0085e-06	3.54726e-06	5.43959	stable
Setd5	-1.0034	4.23306	-11.648	1.85478e-06	5.78549e-06	5.43795	stable
Cdca8	-0.872347	6.0289	-12.0392	1.42688e-06	4.65817e-06	5.42632	stable
Kpna1	1.35876	4.83186	11.7259	1.75928e-06	5.53628e-06	5.41748	stable
Snx3	-0.538064	8.79873	-12.6151	9.83174e-07	3.47756e-06	5.41648	stable
Vcpkmt	1.43304	5.75163	11.8851	1.58073e-06	5.06136e-06	5.41335	stable
Plgrkt	1.27184	5.29563	11.7994	1.67423e-06	5.31579e-06	5.40917	stable
Zfp275	-1.0945	5.03171	-11.7345	1.74908e-06	5.51639e-06	5.4053	stable
Scap	1.21778	5.47038	11.826	1.64447e-06	5.233e-06	5.40522	stable
Adissp	-0.739701	6.38121	-12.1073	1.36426e-06	4.49761e-06	5.40467	stable
Gsto1	0.703803	8.1522	12.4824	1.06984e-06	3.71693e-06	5.40334	stable
Ints5	-1.68522	5.60613	-11.8596	1.6079e-06	5.13101e-06	5.40332	stable
Msi2	1.31965	4.93245	11.7243	1.76124e-06	5.53938e-06	5.40275	stable
Vhl	-1.2204	5.21596	-11.7712	1.70629e-06	5.40777e-06	5.40116	stable
Smim13	1.01247	4.78277	11.6864	1.807e-06	5.66445e-06	5.39769	stable
Capg	0.790997	7.27972	12.2898	1.21101e-06	4.11471e-06	5.39488	stable
Zc3h7b	0.797349	6.855	12.1836	1.29776e-06	4.34398e-06	5.39194	stable
Smap2	-1.36946	5.17778	-11.7412	1.74114e-06	5.49748e-06	5.3841	stable
Stom	0.958631	6.96516	12.1911	1.29134e-06	4.33272e-06	5.38327	stable
Fhl3	-2.13794	5.89567	-11.8613	1.60603e-06	5.12791e-06	5.36761	down
Mbd2	-1.08694	5.26168	-11.735	1.74844e-06	5.51639e-06	5.36738	stable
Nab2	-1.42182	4.41785	-11.572	1.95354e-06	5.99796e-06	5.36382	stable
Fam234a	0.68375	7.01398	12.179	1.30166e-06	4.35191e-06	5.35747	stable
Nt5c	-0.63139	7.02574	-12.1988	1.2849e-06	4.31364e-06	5.35311	stable
Vat1	0.563361	8.31541	12.4366	1.10164e-06	3.80289e-06	5.34797	stable
Cisd3	0.84628	6.63004	12.0588	1.40849e-06	4.60865e-06	5.34439	stable
Abhd16a	0.767726	6.16833	11.9298	1.53424e-06	4.94597e-06	5.34351	stable
Pdhb	0.677099	7.40893	12.2483	1.24411e-06	4.20655e-06	5.34055	stable
Ecm1	0.669852	10.6677	12.7247	9.17533e-07	3.28633e-06	5.33893	stable
Ttf2	1.27013	4.49186	11.5548	1.97671e-06	6.04622e-06	5.33721	stable
Tm4sf1	1.15989	7.07706	12.1363	1.3385e-06	4.43331e-06	5.33145	stable
Bcar1	-2.04298	5.90964	-11.8203	1.65082e-06	5.25025e-06	5.33141	down
Mpp1	0.94874	5.81526	11.8043	1.66865e-06	5.30103e-06	5.3306	stable
Rpp21	1.17796	4.98376	11.6335	1.87312e-06	5.82988e-06	5.32908	stable
BC031181	0.916824	6.82689	12.0778	1.39096e-06	4.56972e-06	5.32447	stable
Eif4enif1	-0.895849	5.12847	-11.6276	1.88065e-06	5.8469e-06	5.31289	stable
Mark3	-0.861118	5.02071	-11.6007	1.91551e-06	5.92932e-06	5.31072	stable
Esd	0.54844	7.66608	12.2623	1.23289e-06	4.17856e-06	5.3076	stable
Rrp36	-1.35871	6.26455	-11.9221	1.5421e-06	4.9685e-06	5.30485	stable
Atp6v0d1	0.601248	7.52682	12.2232	1.26465e-06	4.25572e-06	5.30169	stable
Arhgap21	-1.16819	4.65215	-11.5183	2.02685e-06	6.16966e-06	5.2975	stable
Sec14l1	-0.916163	6.50017	-11.9871	1.47692e-06	4.7884e-06	5.2969	stable
Suclg1	0.763614	6.48185	11.9535	1.51024e-06	4.89362e-06	5.29362	stable
Evc	1.47051	4.87248	11.5648	1.96321e-06	6.01275e-06	5.29264	stable
B230219D22Rik	-1.34964	6.59431	-11.9943	1.4699e-06	4.77033e-06	5.29245	stable
Spg11	0.948729	4.9767	11.5812	1.9413e-06	5.97654e-06	5.29232	stable
Lamtor4	1.17878	6.39565	11.8791	1.58709e-06	5.07887e-06	5.27801	stable
Zdhhc7	-0.991305	5.32872	-11.6294	1.87844e-06	5.84324e-06	5.27686	stable
Plekha2	-1.07418	4.8654	-11.5203	2.02405e-06	6.16446e-06	5.27134	stable
Fbxo5	-1.92573	4.85394	-11.5283	2.01291e-06	6.13382e-06	5.27018	stable
Itgav	0.888603	6.25665	11.8475	1.62102e-06	5.16995e-06	5.26951	stable
Trim37	0.740976	5.9684	11.7686	1.70928e-06	5.41192e-06	5.26658	stable
Pld3	0.635496	7.59615	12.1878	1.29415e-06	4.337e-06	5.26645	stable
Ncor2	-1.3014	5.40185	-11.6249	1.88416e-06	5.85141e-06	5.26017	stable
Rp2	1.99546	4.7748	11.503	2.04818e-06	6.22458e-06	5.25936	stable
Aunip	-2.01299	4.66819	-11.4787	2.08282e-06	6.30687e-06	5.2586	down
Tmem230	1.18858	4.71788	11.4858	2.0726e-06	6.2898e-06	5.25646	stable
Ap2s1	0.639225	7.55307	12.1629	1.31538e-06	4.38743e-06	5.25516	stable
Asxl1	-1.27386	4.70297	-11.4706	2.09441e-06	6.32781e-06	5.25458	stable
Chfr	1.11247	5.30092	11.5879	1.9324e-06	5.95883e-06	5.25107	stable
Pik3cb	-1.12737	4.48958	-11.4268	2.15886e-06	6.49489e-06	5.24839	stable
S100a1	1.09571	6.78541	11.9526	1.51116e-06	4.8938e-06	5.24739	stable
Zfand2b	-1.10542	4.83166	-11.4785	2.08304e-06	6.30687e-06	5.24453	stable
Calm1	0.521318	8.60832	12.3222	1.18588e-06	4.04098e-06	5.23341	stable
Lamb1	0.666412	7.15581	12.0292	1.43631e-06	4.68349e-06	5.22413	stable
Nfkb2	-1.30073	8.07306	-12.2264	1.26195e-06	4.24917e-06	5.22382	stable
Ppp2r5e	-0.910249	4.95417	-11.4672	2.09945e-06	6.33967e-06	5.22071	stable
Mcrip2	-0.888911	6.6365	-11.9165	1.54794e-06	4.98167e-06	5.21974	stable
Tsc2	1.08018	6.10947	11.7209	1.76519e-06	5.5487e-06	5.21705	stable
Api5	-0.655753	6.95917	-11.9937	1.47051e-06	4.77033e-06	5.2161	stable
Usp14	1.09899	5.58682	11.5902	1.92929e-06	5.95668e-06	5.21333	stable
Chmp2b	1.07728	5.78497	11.6251	1.88396e-06	5.85141e-06	5.20739	stable
Cacul1	-0.995689	4.71572	-11.4038	2.19355e-06	6.58182e-06	5.20494	stable
Mcu	-1.29774	5.05765	-11.4719	2.09258e-06	6.32565e-06	5.20378	stable
Lsm6	1.26077	5.57577	11.5678	1.95913e-06	6.0054e-06	5.20049	stable
Pygo2	-1.55207	5.60702	-11.5863	1.93451e-06	5.96211e-06	5.19828	stable
Yeats2	-0.848981	5.51844	-11.5773	1.94639e-06	5.9825e-06	5.19794	stable
Unk	-0.948682	5.1672	-11.4793	2.08194e-06	6.30687e-06	5.19513	stable
Bri3	-1.01541	5.44482	-11.5494	1.98399e-06	6.06523e-06	5.19384	stable
Gnpda1	1.00942	5.5015	11.5476	1.98637e-06	6.06922e-06	5.19263	stable
Colgalt1	0.690317	7.65347	12.093	1.37711e-06	4.52981e-06	5.19076	stable
Acap3	0.967506	4.37562	11.3313	2.30696e-06	6.86047e-06	5.1866	stable
Ube4a	1.12225	4.59884	11.3665	2.25108e-06	6.72349e-06	5.18367	stable
Rpa1	0.572721	8.00979	12.1485	1.32788e-06	4.40588e-06	5.17926	stable
Dpm2	0.98511	5.54593	11.5346	2.00417e-06	6.11375e-06	5.17611	stable
Bpnt1	0.656702	6.40981	11.778	1.69847e-06	5.38671e-06	5.17503	stable
Vps16	0.901302	6.00881	11.6465	1.85668e-06	5.78823e-06	5.17421	stable
Slc35a1	0.7794	5.87432	11.6162	1.89535e-06	5.87331e-06	5.17395	stable
Csnk2a1	-1.24576	5.67697	-11.5793	1.94381e-06	5.97779e-06	5.17264	stable
Arhgef10	1.08064	4.68825	11.366	2.25189e-06	6.72349e-06	5.17148	stable
Gchfr	2.45976	5.31356	11.4509	2.12312e-06	6.40432e-06	5.16488	up
Rnf10	0.722109	7.11686	11.9321	1.53187e-06	4.94395e-06	5.16146	stable
Mtrex	-1.30531	5.20752	-11.4432	2.1345e-06	6.4286e-06	5.15801	stable
Tubb6	-0.956892	8.3899	-12.1864	1.29538e-06	4.33858e-06	5.15191	stable
Plod3	0.567447	7.58375	12.0166	1.44832e-06	4.7172e-06	5.1425	stable
Tcf20	-1.03621	5.74639	-11.5644	1.96365e-06	6.01275e-06	5.14132	stable
Sdhd	0.532633	8.88106	12.2278	1.26085e-06	4.24799e-06	5.1398	stable
Tomm7	0.884932	7.23043	11.9176	1.54675e-06	4.98066e-06	5.13637	stable
Nthl1	-0.873935	6.18517	-11.6854	1.80827e-06	5.66532e-06	5.13451	stable
Tm7sf3	0.860735	5.91624	11.558	1.97227e-06	6.03589e-06	5.12512	stable
Morn2	1.93618	4.77763	11.3228	2.3207e-06	6.8977e-06	5.12366	stable
ND5	-1.25898	11.0084	-12.4638	1.0826e-06	3.75209e-06	5.12145	stable
Bub1b	-0.724726	6.88185	-11.8407	1.6284e-06	5.19058e-06	5.11789	stable
Sec23b	0.933252	5.29787	11.4009	2.19794e-06	6.5906e-06	5.11038	stable
Afg3l1	0.734572	6.51212	11.7089	1.77964e-06	5.58372e-06	5.10593	stable
Fxr2	-0.767159	7.08989	-11.8668	1.60021e-06	5.11222e-06	5.10143	stable
Wdhd1	-1.09767	4.37932	-11.2094	2.51273e-06	7.34918e-06	5.09563	stable
Appbp2	-1.00325	5.11189	-11.3346	2.30165e-06	6.85185e-06	5.09497	stable
Sgf29	-1.5022	4.98458	-11.3132	2.33633e-06	6.92965e-06	5.09283	stable
Prmt3	1.12066	5.10036	11.3379	2.29641e-06	6.83982e-06	5.09101	stable
Dnlz	0.773331	5.76176	11.4747	2.08861e-06	6.31701e-06	5.08944	stable
Prr11	-1.27031	5.3467	-11.3816	2.22757e-06	6.6698e-06	5.08755	stable
Hnrnpf	-0.751612	8.64101	-12.1306	1.34356e-06	4.44746e-06	5.08523	stable
Ess2	-1.28506	4.90901	-11.2759	2.39811e-06	7.09435e-06	5.07839	stable
Hacd2	0.826701	5.17357	11.3319	2.30595e-06	6.86047e-06	5.07629	stable
Snip1	-1.67738	4.42768	-11.1912	2.5452e-06	7.42503e-06	5.07534	stable
Wac	-1.74047	4.40712	-11.1846	2.55694e-06	7.44779e-06	5.07237	stable
Safb2	0.879363	4.70657	11.2343	2.46914e-06	7.25344e-06	5.07087	stable
Parl	1.04441	5.77725	11.4375	2.14296e-06	6.45048e-06	5.06695	stable
G6pdx	0.777613	7.8534	11.9485	1.51527e-06	4.89958e-06	5.05945	stable
Pmvk	0.660709	7.07726	11.7865	1.68875e-06	5.35887e-06	5.05911	stable
Mak16	-1.04227	5.09741	-11.2802	2.39079e-06	7.08009e-06	5.0556	stable
Wdr89	1.37433	5.76785	11.4081	2.18699e-06	6.56906e-06	5.05518	stable
Ndufa1	0.776492	8.62847	12.0699	1.39826e-06	4.58045e-06	5.05416	stable
Kif1c	-0.676246	6.77799	-11.7269	1.75812e-06	5.53628e-06	5.05185	stable
Mapk9	1.16318	5.05917	11.2679	2.41149e-06	7.12651e-06	5.04361	stable
Usp19	-0.840064	6.26562	-11.5829	1.93899e-06	5.97267e-06	5.04146	stable
Mrpl11	1.2126	4.97449	11.2491	2.44357e-06	7.20535e-06	5.0412	stable
Asb8	-1.78311	4.15871	-11.1085	2.69842e-06	7.79589e-06	5.03814	stable
Esyt1	0.948975	6.97588	11.717	1.76986e-06	5.56032e-06	5.03399	stable
Dalrd3	1.23007	4.95491	11.2345	2.46867e-06	7.25344e-06	5.03281	stable
Paip2	1.1138	6.98242	11.7084	1.78026e-06	5.58372e-06	5.03205	stable
Med28	1.02637	4.94965	11.2305	2.47569e-06	7.26705e-06	5.03141	stable
Nrd1	0.707723	6.56025	11.6213	1.88885e-06	5.8624e-06	5.03001	stable
Btbd1	0.869859	6.6766	11.6429	1.86118e-06	5.79907e-06	5.02981	stable
Nudt2	0.695258	6.18508	11.5111	2.03681e-06	6.19667e-06	5.02576	stable
Pdcd4	-1.91488	4.95135	-11.2198	2.49431e-06	7.30661e-06	5.02295	stable
Champ1	-1.5031	4.5757	-11.139	2.64085e-06	7.64123e-06	5.01805	stable
Sec11a	0.855388	5.83592	11.3943	2.20806e-06	6.61487e-06	5.01717	stable
Rps6ka2	-0.882525	5.99573	-11.4748	2.08847e-06	6.31701e-06	5.01578	stable
Mad2l1	1.15534	5.05568	11.2272	2.48139e-06	7.2729e-06	5.01301	stable
Cmtm7	1.22927	4.73642	11.1678	2.58752e-06	7.53016e-06	5.01268	stable
Pml	-0.973626	5.627	-11.3603	2.26077e-06	6.74429e-06	5.01178	stable
Pnpt1	1.46472	5.45385	11.2924	2.37045e-06	7.02352e-06	5.01138	stable
Abhd12	0.809589	6.11482	11.4589	2.11141e-06	6.37239e-06	5.007	stable
Psmd2	0.544003	9.35102	12.093	1.37717e-06	4.52981e-06	5.00244	stable
Lsm14b	-0.949487	5.70607	-11.3711	2.24392e-06	6.70814e-06	5.00208	stable
Phf1	1.03006	4.84822	11.1676	2.58787e-06	7.53016e-06	4.99812	stable
Gnpat	0.592799	6.8342	11.6486	1.85407e-06	5.78549e-06	4.99695	stable
Stk16	0.920834	5.18068	11.2272	2.48138e-06	7.2729e-06	4.99508	stable
Nol9	-1.4403	5.05992	-11.1994	2.53037e-06	7.38803e-06	4.99506	stable
Ppp1r14b	0.48529	10.0868	12.1579	1.3197e-06	4.39454e-06	4.98911	stable
Ifngr1	-1.10276	5.26073	-11.2178	2.49788e-06	7.31329e-06	4.97881	stable
Ppm1b	-1.09622	5.83389	-11.3655	2.25261e-06	6.72349e-06	4.97387	stable
Serp1	-0.751083	6.94897	-11.6622	1.83691e-06	5.74236e-06	4.97349	stable
Dhx9	0.959406	6.99646	11.6408	1.86391e-06	5.80438e-06	4.97348	stable
Clybl	1.43099	5.5226	11.2523	2.43798e-06	7.19355e-06	4.97118	stable
Nedd8	0.526913	9.03003	12.0103	1.45439e-06	4.73426e-06	4.96878	stable
Apcdd1	1.03893	4.34564	11.0408	2.83171e-06	8.10263e-06	4.96793	stable
Top1mt	1.04201	4.64875	11.0912	2.73187e-06	7.87649e-06	4.96763	stable
Ctsz	0.612048	7.7828	11.8047	1.66821e-06	5.30103e-06	4.95857	stable
Akr1b8	0.558745	7.51191	11.7419	1.74039e-06	5.49748e-06	4.95061	stable
Chrdl1	1.64734	6.53704	11.4431	2.13456e-06	6.4286e-06	4.9505	stable
Parp3	0.839774	7.01596	11.6197	1.89093e-06	5.8628e-06	4.95042	stable
Slc25a5	0.521084	10.3534	12.1371	1.33786e-06	4.43331e-06	4.95009	stable
Lrp12	-1.0365	4.48179	-11.029	2.85575e-06	8.15498e-06	4.94623	stable
H13	0.894137	5.93017	11.32	2.32513e-06	6.90004e-06	4.94342	stable
Ank	0.771055	6.87751	11.5797	1.94325e-06	5.97779e-06	4.94254	stable
Osbpl11	-1.12258	5.23435	-11.1623	2.59756e-06	7.54674e-06	4.94089	stable
Ube2n	0.711422	6.71477	11.5408	1.99575e-06	6.09133e-06	4.94071	stable
Camk1	0.853509	5.95263	11.3211	2.32346e-06	6.90004e-06	4.93807	stable
Tapbpl	0.863414	5.24391	11.1595	2.60264e-06	7.55764e-06	4.93386	stable
Ccdc6	-1.02947	4.75358	-11.0516	2.80988e-06	8.05641e-06	4.93105	stable
Agfg1	-0.85547	5.17037	-11.12	2.67661e-06	7.73683e-06	4.9216	stable
Ubiad1	-1.00656	4.69261	-11.0116	2.89146e-06	8.21974e-06	4.90813	stable
Eno1b	0.574888	9.24222	11.9483	1.51553e-06	4.89958e-06	4.90562	stable
4833439L19Rik	0.707681	7.033	11.569	1.95752e-06	6.0037e-06	4.90529	stable
Tram1	0.846666	6.70882	11.4808	2.0798e-06	6.30687e-06	4.90074	stable
Msl2	-1.25857	4.2376	-10.9356	3.05353e-06	8.60293e-06	4.89907	stable
Rps18-ps5	-0.55585	10.428	-12.074	1.39445e-06	4.57591e-06	4.89711	stable
Cog6	1.12487	4.49205	10.9647	2.99015e-06	8.46216e-06	4.88998	stable
Rbx1	0.700994	6.8756	11.5037	2.04727e-06	6.22458e-06	4.8834	stable
Rpl35	0.42748	10.324	12.0419	1.42429e-06	4.65499e-06	4.8834	stable
Apoo	1.27786	5.58876	11.1464	2.62703e-06	7.61553e-06	4.87857	stable
Sdhaf2	0.758948	5.97684	11.2446	2.45131e-06	7.22162e-06	4.87052	stable
Mrpl49	-0.59275	7.61818	-11.6631	1.8358e-06	5.74205e-06	4.86485	stable
Gemin7	-0.807099	5.6917	-11.1901	2.5471e-06	7.42677e-06	4.86423	stable
Prune1	-0.990019	4.05147	-10.8674	3.20746e-06	8.97867e-06	4.86356	stable
Lmnb1	-0.811501	7.6922	-11.6653	1.83307e-06	5.73667e-06	4.85665	stable
Nub1	-0.907744	5.58061	-11.1443	2.63084e-06	7.61616e-06	4.85531	stable
Ipo13	-1.28542	6.27268	-11.3207	2.32409e-06	6.90004e-06	4.85031	stable
Ugp2	1.12706	6.51213	11.3431	2.28812e-06	6.81872e-06	4.84794	stable
Siah2	-1.35292	4.54831	-10.9123	3.10515e-06	8.71806e-06	4.84697	stable
Hdgfl2	-0.838906	6.9313	-11.4856	2.07296e-06	6.2898e-06	4.84431	stable
Scaf11	-1.30938	5.62091	-11.1254	2.66637e-06	7.71114e-06	4.83965	stable
Trim26	-1.04285	5.27175	-11.035	2.84345e-06	8.12804e-06	4.83575	stable
Rack1	-0.410983	9.7599	-11.9032	1.56176e-06	5.01475e-06	4.83078	stable
Ndufa7	0.598022	8.06156	11.68	1.81483e-06	5.68272e-06	4.82802	stable
Eif4e	-1.00555	5.94301	-11.2056	2.51944e-06	7.365e-06	4.82491	stable
Mrpl50	-1.49022	5.28282	-11.018	2.87821e-06	8.19975e-06	4.81856	stable
Siah1b	-1.81753	4.13073	-10.8224	3.31393e-06	9.21688e-06	4.81686	stable
Ube4b	-0.730758	5.75944	-11.1446	2.63027e-06	7.61616e-06	4.81235	stable
Itga3	0.731712	7.73778	11.5937	1.92477e-06	5.95203e-06	4.81	stable
Magee1	0.970465	4.82645	10.9187	3.09074e-06	8.68896e-06	4.80878	stable
Maged1	0.674595	8.86893	11.7706	1.70701e-06	5.40777e-06	4.80742	stable
Cdk5	1.02528	5.47139	11.0292	2.8553e-06	8.15498e-06	4.80099	stable
Ubald2	-0.974353	6.19477	-11.2352	2.46747e-06	7.25344e-06	4.79295	stable
Top2a	-1.34255	7.79114	-11.5882	1.93201e-06	5.95883e-06	4.79177	stable
Mrm3	-1.54214	3.99027	-10.7691	3.44496e-06	9.53073e-06	4.78781	stable
Rbm15b	-1.17856	5.46086	-11.0172	2.87991e-06	8.19975e-06	4.78481	stable
Tbc1d20	-1.09616	5.76221	-11.0993	2.71626e-06	7.83945e-06	4.78426	stable
Mydgf	0.624191	7.80107	11.5749	1.94963e-06	5.9892e-06	4.78413	stable
Reep6	-0.966856	5.94048	-11.1482	2.62354e-06	7.61054e-06	4.77977	stable
Tnk2	-0.928898	6.75719	-11.3565	2.26674e-06	6.75854e-06	4.7782	stable
G3bp2	0.753147	5.45346	10.9989	2.91777e-06	8.28209e-06	4.77734	stable
Lgals1	0.400018	12.2337	12.1531	1.32386e-06	4.39977e-06	4.77423	stable
Ap1s1	0.57971	8.18628	11.6206	1.88976e-06	5.8624e-06	4.76726	stable
Fdxr	1.5822	5.13713	10.9183	3.09172e-06	8.68896e-06	4.7646	stable
Calm2	-0.812074	9.91983	-11.8272	1.64323e-06	5.23199e-06	4.76102	stable
Mtpn	0.619433	8.48688	11.6554	1.84539e-06	5.76252e-06	4.75926	stable
Pa2g4	-0.494485	8.99233	-11.7265	1.75854e-06	5.53628e-06	4.75759	stable
Kctd9	0.92594	4.83372	10.8539	3.23913e-06	9.05452e-06	4.75711	stable
Aifm1	0.637937	7.04034	11.3782	2.23287e-06	6.68143e-06	4.75698	stable
ND2	-2.17946	10.5234	-11.8905	1.57497e-06	5.05432e-06	4.75476	down
Tceal8	0.855289	5.89157	11.0635	2.78628e-06	7.99682e-06	4.75134	stable
Klhdc2	-0.793568	5.40312	-10.9607	2.99891e-06	8.47848e-06	4.75084	stable
Spp1	1.11883	9.07119	11.7102	1.77813e-06	5.5832e-06	4.74874	stable
Calr	0.538668	10.5811	11.8863	1.5794e-06	5.05995e-06	4.74491	stable
Adprs	-1.4042	4.8977	-10.8425	3.26583e-06	9.11064e-06	4.74288	stable
Scoc	1.59847	6.18035	11.0734	2.76673e-06	7.95277e-06	4.73532	stable
Gnai2	0.547399	9.67898	11.7665	1.71167e-06	5.41648e-06	4.73504	stable
Rpl41	0.471346	12.2293	12.0968	1.37374e-06	4.52624e-06	4.73394	stable
Aplp2	0.673522	8.33816	11.593	1.9256e-06	5.95203e-06	4.73043	stable
Ftsj1	1.05888	4.89786	10.8272	3.30229e-06	9.19879e-06	4.72541	stable
Rap1gds1	0.94342	5.45293	10.9266	3.0732e-06	8.64548e-06	4.72252	stable
Washc1	-0.844449	5.75174	-11.024	2.8659e-06	8.17984e-06	4.722	stable
Gmeb2	-0.993844	4.17553	-10.7003	3.62285e-06	9.94051e-06	4.71975	stable
Rplp0	0.291915	12.9114	12.1727	1.30696e-06	4.36704e-06	4.71869	stable
Ep300	-0.924018	4.41309	-10.7283	3.54916e-06	9.77613e-06	4.71776	stable
Cct4	-0.62011	7.79375	-11.4999	2.05255e-06	6.23453e-06	4.71564	stable
Rrp1	-0.51051	8.08348	-11.5454	1.98949e-06	6.0755e-06	4.70982	stable
Stk11	-0.614975	6.75623	-11.2685	2.41044e-06	7.12651e-06	4.70801	stable
Med14	0.789483	5.62023	10.9453	3.03226e-06	8.55575e-06	4.708	stable
Fetub	1.45064	5.43355	10.8971	3.13944e-06	8.80562e-06	4.70721	stable
Ddx56	-0.923227	6.72151	-11.2532	2.43659e-06	7.19319e-06	4.70516	stable
Prkra	0.845194	5.19529	10.857	3.23174e-06	9.04219e-06	4.70505	stable
Snx8	-1.23341	5.20516	-10.8495	3.24935e-06	9.07804e-06	4.7011	stable
Hnrnpa3	1.67493	5.77648	10.9387	3.04665e-06	8.59089e-06	4.69768	stable
Ncam1	1.14237	4.88613	10.789	3.39544e-06	9.41666e-06	4.69634	stable
Ggnbp2	-1.74584	5.41421	-10.8869	3.16256e-06	8.86609e-06	4.69599	stable
Glrx3	0.617055	6.84789	11.2485	2.44451e-06	7.20535e-06	4.69067	stable
Oat	0.473411	8.68582	11.59	1.9296e-06	5.95668e-06	4.68636	stable
Actr2	0.919945	7.50936	11.3776	2.23381e-06	6.68143e-06	4.6858	stable
Lyar	0.707171	7.16163	11.3034	2.35237e-06	6.97357e-06	4.68039	stable
Dcaf12	-0.713443	5.88037	-11.0086	2.8976e-06	8.23307e-06	4.6785	stable
Ndufb9	-0.725052	8.93863	-11.6142	1.89797e-06	5.87822e-06	4.67777	stable
Phf13	-1.42122	4.55854	-10.6996	3.62483e-06	9.94113e-06	4.67736	stable
Rabggtb	-1.16005	6.68606	-11.1992	2.53083e-06	7.38803e-06	4.6737	stable
Itm2c	0.636504	7.66085	11.4003	2.1988e-06	6.5906e-06	4.67166	stable
Ascc1	0.90385	5.37761	10.8487	3.25136e-06	9.07917e-06	4.67162	stable
Jtb	-0.995142	5.94293	-10.997	2.92187e-06	8.28544e-06	4.66215	stable
Phc2	-1.14188	5.67512	-10.9143	3.10061e-06	8.70964e-06	4.65919	stable
Morf4l2	-0.533488	8.96654	-11.5927	1.926e-06	5.95203e-06	4.65896	stable
Ska3	-0.874286	4.89165	-10.7267	3.5533e-06	9.78279e-06	4.65815	stable
Marcks	-0.834376	7.01651	-11.2617	2.42197e-06	7.15375e-06	4.65794	stable
Nploc4	-0.952176	6.54631	-11.1459	2.62794e-06	7.61553e-06	4.65487	stable
Capn1	0.754393	6.70651	11.1633	2.59568e-06	7.54514e-06	4.65442	stable
Tmem43	0.715356	7.04577	11.2408	2.45785e-06	7.23341e-06	4.65251	stable
Itpa	0.712606	7.06393	11.2339	2.46977e-06	7.25344e-06	4.6439	stable
Ndst1	-0.826566	5.35661	-10.8059	3.35384e-06	9.3104e-06	4.63874	stable
Slc20a2	-1.11164	4.57037	-10.6434	3.77768e-06	1.03006e-05	4.63254	stable
Iah1	0.831782	5.51489	10.8264	3.30434e-06	9.19997e-06	4.63254	stable
Vldlr	-0.974623	5.23638	-10.7675	3.44892e-06	9.53703e-06	4.6322	stable
Hsf1	1.00948	4.71153	10.6651	3.71777e-06	1.01715e-05	4.62435	stable
Samhd1	0.643746	6.22419	11.0012	2.91304e-06	8.2728e-06	4.62212	stable
[truncated: 3,679 more rows]
