# Supplementary material for: Rnd3 protects against doxorubicin-induced cardiotoxicity through inhibition of PANoptosis in a Rock1/Drp1/mitochondrial fission-dependent manner
Source: Cell Death Dis. 2025 Jan 4;16(1):2. doi: 10.1038/s41419-024-07322-0 (PMC11700182; doi:10.1038/s41419-024-07322-0)
Supplement: Supplementary file 3 — Supplementary Information 3 [file 41419_2024_7322_MOESM3_ESM.xlsx]

## Sheet: read_count
RNA-Seq Data
Gene_ID	ctrl1	ctrl2	ctrl3	treat1	treat2	treat3
ENSMUSG00000064351	1111729	1044173	974695	620057	529175	551014
ENSMUSG00000064370	301361	283650	251177	169560	146439	145368
ENSMUSG00000037742	216154	206699	192812	331207	286114	280447
ENSMUSG00000064367	178613	169784	159795	95479	82124	81102
ENSMUSG00000064341	166198	161258	141849	126472	110297	111319
ENSMUSG00000026193	156829	146898	142767	205861	181639	177887
ENSMUSG00000064363	151529	142623	130947	81814	72155	70095
ENSMUSG00000064345	101834	94528	87715	68828	58382	59144
ENSMUSG00000026728	96585	91093	86157	134306	118691	117980
ENSMUSG00000029304	66864	61775	57217	18164	16322	16059
ENSMUSG00000060126	66194	63392	57389	70533	61705	61668
ENSMUSG00000020326	54249	50965	47252	15201	13159	13464
ENSMUSG00000025290	50299	49429	44389	43268	36519	37775
ENSMUSG00000021270	49471	45163	42213	25817	22460	23123
ENSMUSG00000032399	46087	44439	40242	57092	49106	49630
ENSMUSG00000069833	45837	43553	40852	41146	34600	35631
ENSMUSG00000022443	45813	42856	41674	70684	60892	59310
ENSMUSG00000034994	44648	41133	40834	161752	141326	138639
ENSMUSG00000031320	43945	41023	39104	39955	35114	34617
ENSMUSG00000026043	43851	40592	39278	45353	39544	39639
ENSMUSG00000040152	43797	40702	38736	45415	39619	39506
ENSMUSG00000043716	43791	41194	37262	31773	29167	28112
ENSMUSG00000032216	41914	39299	36671	42888	36702	37282
ENSMUSG00000024661	41732	39967	37677	84598	74820	74185
ENSMUSG00000022283	41206	39278	36981	65866	56669	55432
ENSMUSG00000018593	37745	35226	33050	66600	62306	61686
ENSMUSG00000024659	37499	36906	33837	17618	15606	15420
ENSMUSG00000023944	36977	35080	33590	79768	69541	68314
ENSMUSG00000055065	35462	33396	31467	18750	16527	16522
ENSMUSG00000029761	35183	32918	30527	30250	26329	26166
ENSMUSG00000020719	34808	32369	29508	20234	17147	17595
ENSMUSG00000046434	34102	32736	29667	26633	22984	22879
ENSMUSG00000057113	34022	32710	28716	30096	26706	26764
ENSMUSG00000005802	32111	30036	28437	16030	13774	13901
ENSMUSG00000015656	31763	30311	28315	35002	29942	30350
ENSMUSG00000064368	31632	30271	26282	15542	12390	12453
ENSMUSG00000020580	30919	29219	26295	12950	11169	11217
ENSMUSG00000028173	30756	29397	27318	21274	19030	18459
ENSMUSG00000025809	30400	28680	27008	28797	25318	25294
ENSMUSG00000027828	29764	28722	26307	19619	17390	17125
ENSMUSG00000023885	29706	28252	26494	16482	14053	13979
ENSMUSG00000031328	29250	27729	26943	37044	31558	31564
ENSMUSG00000029580	28797	27193	26009	55666	48079	46986
ENSMUSG00000058655	28247	27027	25004	39285	34578	33500
ENSMUSG00000024529	27661	26215	23786	16899	14834	14942
ENSMUSG00000050953	26940	24939	23191	16903	14477	14697
ENSMUSG00000005610	26452	25134	22997	22434	19381	19610
ENSMUSG00000040249	26128	24250	23511	26439	23542	22723
ENSMUSG00000025203	26101	24527	23055	31480	27179	27321
ENSMUSG00000068220	25908	24842	22422	76575	66188	65929
ENSMUSG00000032294	25868	24185	22810	50371	43919	43097
ENSMUSG00000058558	25755	24256	22381	28623	24455	24098
ENSMUSG00000021477	25513	24223	22979	33671	29984	29282
ENSMUSG00000020368	25416	24305	21995	21703	18767	19117
ENSMUSG00000028381	25262	23476	21624	16439	14260	14275
ENSMUSG00000028495	24653	24056	22469	37081	32224	31902
ENSMUSG00000004207	24522	22889	21784	35858	31423	30926
ENSMUSG00000062825	24069	22717	20785	47327	41222	40984
ENSMUSG00000020315	23978	22703	21317	21481	18327	17997
ENSMUSG00000020048	23658	22748	20770	17760	15529	15267
ENSMUSG00000068823	23455	21973	20705	16352	14417	14175
ENSMUSG00000016534	23402	22031	20230	15055	13242	13148
ENSMUSG00000067274	23294	21663	20970	66139	57188	55738
ENSMUSG00000029823	23157	21832	19970	8062	7139	7202
ENSMUSG00000029767	22982	22074	19989	21878	18767	18777
ENSMUSG00000060036	22765	20051	19055	36597	33107	33206
ENSMUSG00000004980	22516	20692	18837	13373	11820	12121
ENSMUSG00000004891	22178	20781	19777	18188	15409	15426
ENSMUSG00000022884	22133	21218	19388	11223	9943	9935
ENSMUSG00000022816	21905	20250	19110	23629	20531	20855
ENSMUSG00000030208	21771	20332	19313	17249	14842	15272
ENSMUSG00000062070	21678	20489	19321	27361	23518	23548
ENSMUSG00000047126	21499	19310	19180	21338	19037	18448
ENSMUSG00000019877	21433	20123	18266	12237	10911	11039
ENSMUSG00000031246	21071	20243	18238	11547	9789	10059
ENSMUSG00000022336	21058	19853	18460	17472	15108	15475
ENSMUSG00000034160	20865	19530	18158	8485	7052	7228
ENSMUSG00000027620	20830	19463	18251	9456	8111	8286
ENSMUSG00000020184	20406	19509	18353	4867	4081	4015
ENSMUSG00000031207	20404	19400	18104	25676	21847	21581
ENSMUSG00000008682	20376	19442	17866	34980	30461	31184
ENSMUSG00000039218	20158	19187	18220	11693	9930	10082
ENSMUSG00000026864	20152	19115	17955	25877	21813	22056
ENSMUSG00000009575	20137	18865	17472	10688	9551	9398
ENSMUSG00000021939	19918	18535	17462	27323	23863	24255
ENSMUSG00000007850	19777	18539	16808	7756	7087	6835
ENSMUSG00000047675	19777	18571	17575	31834	27781	27412
ENSMUSG00000018171	19536	18523	17139	11332	9783	10187
ENSMUSG00000029661	19142	18239	17292	34667	29660	29698
ENSMUSG00000007655	19062	17853	16953	10657	9374	9408
ENSMUSG00000024991	18976	17981	17038	18344	15933	16090
ENSMUSG00000079523	18808	18237	17222	30443	26426	25401
ENSMUSG00000031799	18632	17650	16375	16955	14601	15040
ENSMUSG00000071415	18617	17560	16210	18949	16917	16682
ENSMUSG00000037062	18586	17816	16658	16010	13895	14258
ENSMUSG00000020914	18553	17461	16025	8509	7474	7515
ENSMUSG00000025278	18500	17137	16721	17148	15008	14546
ENSMUSG00000071866	18409	17322	15963	21173	18522	18559
ENSMUSG00000022285	18275	16630	15786	18360	15862	15970
ENSMUSG00000007739	18140	17471	15888	16235	13922	13834
ENSMUSG00000034248	18019	16865	16041	9820	8532	8728
ENSMUSG00000021218	17998	16895	15306	16430	14341	14062
ENSMUSG00000020612	17950	17336	15574	17935	15972	16245
ENSMUSG00000034088	17823	16892	16088	22663	19523	19050
ENSMUSG00000061315	17697	16715	15240	15467	13910	13635
ENSMUSG00000020458	17661	16328	15287	14491	12470	12752
ENSMUSG00000021134	17641	16695	15310	7661	6578	6658
ENSMUSG00000035783	17601	16615	15971	42919	36405	35167
ENSMUSG00000025351	17422	16257	16047	34220	30159	29568
ENSMUSG00000060147	17406	16133	15141	11553	10174	10349
ENSMUSG00000025130	17391	16775	15854	29055	25983	25623
ENSMUSG00000016382	17357	16587	15214	11551	10053	10360
ENSMUSG00000019818	17283	16155	14705	11569	9848	10087
ENSMUSG00000021910	17271	16320	16104	13118	11223	11134
ENSMUSG00000015837	17143	15875	15137	41270	36635	35896
ENSMUSG00000000787	16784	15659	14560	11381	9836	9980
ENSMUSG00000027248	16778	15768	14688	15443	13042	13489
ENSMUSG00000032366	16594	15889	14656	25057	21890	21159
ENSMUSG00000024359	16463	15748	14791	31096	27737	27420
ENSMUSG00000043336	16453	15446	14720	8860	7695	7814
ENSMUSG00000037071	16393	15729	14762	17899	15326	15418
ENSMUSG00000029614	16354	15574	14636	25945	22682	23028
ENSMUSG00000049775	16301	15331	13594	13565	12367	12528
ENSMUSG00000025393	16245	15551	14914	38071	32356	33083
ENSMUSG00000020859	16235	15347	13897	9378	7888	8210
ENSMUSG00000054387	16178	15103	14224	4645	4258	4094
ENSMUSG00000027763	16147	15604	14264	9658	8285	8405
ENSMUSG00000026042	16064	14936	14129	18873	16644	16479
ENSMUSG00000028639	16056	15229	14439	28644	25773	25111
ENSMUSG00000022462	15977	14961	14021	12942	11149	11204
ENSMUSG00000015568	15944	15217	13995	13405	11548	12007
ENSMUSG00000034024	15944	15004	14344	23936	20291	20845
ENSMUSG00000033306	15827	15173	14136	12010	10453	10313
ENSMUSG00000019920	15824	14679	13775	9931	8732	8862
ENSMUSG00000027184	15745	14974	13690	13975	11930	12439
ENSMUSG00000020372	15699	14507	14181	49649	43614	44330
ENSMUSG00000062328	15635	14587	13861	21403	18379	18251
ENSMUSG00000046364	15613	14040	13734	24540	22380	22349
ENSMUSG00000024740	15570	14966	14235	26311	22856	22844
ENSMUSG00000032518	15475	14562	13950	48227	40727	40600
ENSMUSG00000033565	15462	14586	13720	9948	8702	8507
ENSMUSG00000022261	15451	14518	13505	11470	9844	9912
ENSMUSG00000059796	15424	14574	13727	19154	16481	16444
ENSMUSG00000023845	15315	14285	13361	7849	6866	6720
ENSMUSG00000026234	15262	14468	13321	17355	14804	15046
ENSMUSG00000036438	15195	13666	12781	10874	9676	9697
ENSMUSG00000027893	15088	13814	13368	13552	11846	11815
ENSMUSG00000026837	15051	14483	13799	11759	10201	10320
ENSMUSG00000029840	14867	13928	12761	11517	10132	9987
ENSMUSG00000020585	14850	14278	12860	17891	15930	15711
ENSMUSG00000058799	14756	13618	12987	13311	11671	11954
ENSMUSG00000027206	14699	13705	12540	8662	7396	7650
ENSMUSG00000006699	14638	13557	12621	15068	13036	13445
ENSMUSG00000041028	14537	13683	12992	21713	19259	19085
ENSMUSG00000039630	14459	13873	12671	12959	11384	11223
ENSMUSG00000039126	14439	13531	13117	8903	7782	7523
ENSMUSG00000028691	14427	13467	12304	14148	12449	12702
ENSMUSG00000021996	14327	13189	12481	16489	13997	14426
ENSMUSG00000060802	14248	13433	12582	14066	12215	11856
ENSMUSG00000016559	14231	13229	12223	18325	16183	15871
ENSMUSG00000051223	14198	13262	12664	6553	5896	6035
ENSMUSG00000022108	14188	13033	11934	12529	11375	10871
ENSMUSG00000037487	14187	13634	12688	11274	9872	9852
ENSMUSG00000037805	13993	12978	12335	24999	21701	21247
ENSMUSG00000074656	13958	13045	12131	11240	10360	10216
ENSMUSG00000028211	13902	13176	11884	2650	2414	2435
ENSMUSG00000031422	13870	12928	12085	11854	10328	10477
ENSMUSG00000003847	13851	13073	11972	5770	4888	5040
ENSMUSG00000025982	13844	13339	12160	8519	7492	7299
ENSMUSG00000038900	13771	13830	12692	35294	32417	32068
ENSMUSG00000021171	13765	13273	12189	9464	8457	8379
ENSMUSG00000021546	13700	13065	11896	14489	12438	12537
ENSMUSG00000020029	13650	12637	11858	7176	6196	6224
ENSMUSG00000093674	13640	12650	11097	41593	35654	35405
ENSMUSG00000062647	13629	13003	12613	30420	26741	26154
ENSMUSG00000062929	13629	12721	11847	11208	9787	10070
ENSMUSG00000032231	13625	12682	11721	21121	18339	18251
ENSMUSG00000005397	13605	12937	12129	13858	12315	12326
ENSMUSG00000036427	13567	12969	12128	17251	15189	14886
ENSMUSG00000022314	13513	12322	11766	12062	10469	10386
ENSMUSG00000045962	13399	12748	11858	10253	8819	8801
ENSMUSG00000037242	13236	12768	11973	20039	17760	17524
ENSMUSG00000022533	13230	12671	11510	7669	6617	6849
ENSMUSG00000020152	13032	12809	11532	7912	7061	6986
ENSMUSG00000001833	13031	12324	11565	8351	7389	7347
ENSMUSG00000024576	12913	11799	10864	11098	9476	9545
ENSMUSG00000020849	12872	12380	11350	23265	20072	20348
ENSMUSG00000026674	12746	12073	11362	10077	8858	8699
ENSMUSG00000022565	12744	12022	11682	13865	11661	11251
ENSMUSG00000028763	12696	11505	11581	15362	13237	12963
ENSMUSG00000040785	12683	11759	11113	7581	6620	6470
ENSMUSG00000001525	12640	12306	11675	29912	26590	25569
ENSMUSG00000070436	12597	12174	11222	28105	24201	24266
ENSMUSG00000005087	12587	11508	10777	8517	7595	7789
ENSMUSG00000063457	12581	11968	11403	30431	26463	26082
ENSMUSG00000026208	12539	11842	11532	25609	22103	21674
ENSMUSG00000028649	12432	11593	11058	9956	8543	8510
ENSMUSG00000023951	12427	11994	11121	8700	7495	7455
ENSMUSG00000026185	12411	11587	10881	36598	31712	31500
ENSMUSG00000062078	12396	11735	10691	8507	7593	7352
ENSMUSG00000017466	12395	11666	10991	16557	14337	14138
ENSMUSG00000026131	12373	11696	11174	11820	10267	10180
ENSMUSG00000014599	12331	11536	10988	14901	12754	12520
ENSMUSG00000022010	12330	12080	10873	9072	7838	7692
ENSMUSG00000094483	12264	11795	10831	7709	6521	6863
ENSMUSG00000019966	12211	11281	10476	4381	3778	3845
ENSMUSG00000022403	12132	11463	10392	11573	10432	10402
ENSMUSG00000063524	12108	11292	10842	18663	16085	15651
ENSMUSG00000003970	12074	11128	10760	43601	37852	36975
ENSMUSG00000021614	12074	11420	10323	5675	5299	5089
ENSMUSG00000015932	12064	11118	10320	8588	7698	7785
ENSMUSG00000017677	12021	11425	10566	3266	2705	2767
ENSMUSG00000001175	11996	11550	10226	9997	8693	8644
ENSMUSG00000027806	11995	11315	10519	6090	5316	5444
ENSMUSG00000037266	11944	11104	10232	4378	3651	3782
ENSMUSG00000017291	11901	11207	10328	4919	4158	4144
ENSMUSG00000047215	11871	11245	10204	17053	14914	15145
ENSMUSG00000026879	11861	11407	10782	13623	11900	11950
ENSMUSG00000026238	11802	10438	10542	17226	15173	14753
ENSMUSG00000031010	11780	10920	10131	6391	5326	5656
ENSMUSG00000022587	11761	10883	10729	13790	11759	11782
ENSMUSG00000010608	11742	11099	10019	4175	3779	3673
ENSMUSG00000066232	11740	10985	10165	9487	8285	8361
ENSMUSG00000022961	11658	10801	10278	6939	5867	5902
ENSMUSG00000003814	11657	10598	10068	17973	16064	15682
ENSMUSG00000002602	11642	10954	10337	15749	13386	13332
ENSMUSG00000020250	11620	10802	10163	15379	13485	13511
ENSMUSG00000026014	11577	10651	9966	6578	5838	5669
ENSMUSG00000055436	11559	10829	9835	4663	4226	4119
ENSMUSG00000032374	11492	10642	10073	7732	6673	6840
ENSMUSG00000015143	11490	11048	10307	14628	12645	12755
ENSMUSG00000025613	11478	10549	10034	10123	8905	8906
ENSMUSG00000032336	11462	10426	9837	9801	8263	8254
ENSMUSG00000031176	11457	10731	9726	5965	5344	5126
ENSMUSG00000028081	11379	10385	10352	13421	11471	11294
ENSMUSG00000006740	11350	10874	9984	6596	5628	5725
ENSMUSG00000017707	11300	10823	10070	9124	7796	8026
ENSMUSG00000009470	11296	10632	10054	7433	6320	6608
ENSMUSG00000041841	11209	11089	8968	15079	13525	13028
ENSMUSG00000028364	11204	10842	10286	11390	10005	9932
ENSMUSG00000028249	11178	10553	9525	7549	6365	6386
ENSMUSG00000068039	11166	10629	10186	10809	9266	9314
ENSMUSG00000020745	11163	10381	9579	7882	6670	6865
ENSMUSG00000025151	11156	10738	10421	14830	13052	12722
ENSMUSG00000035133	11131	10461	9560	5786	5022	5265
ENSMUSG00000020460	11079	10471	9213	18299	16370	16945
ENSMUSG00000061904	11071	10401	9789	8811	7573	7662
ENSMUSG00000057000	11062	10413	9754	3650	3346	3366
ENSMUSG00000023175	11036	10493	10115	17748	15256	15124
ENSMUSG00000031519	11017	10705	9571	11463	10032	9910
ENSMUSG00000022255	11013	10625	9616	9193	8012	8056
ENSMUSG00000059263	10981	10329	9646	7623	6515	6548
ENSMUSG00000013236	10954	10603	9995	11884	10005	9855
ENSMUSG00000036371	10948	10927	9605	14873	13187	12506
ENSMUSG00000078578	10942	10512	9791	9054	7838	8193
ENSMUSG00000019122	10921	10152	9440	4367	3734	3774
ENSMUSG00000090841	10899	10220	9251	13901	12038	11815
ENSMUSG00000026103	10887	10281	9301	5480	4855	4895
ENSMUSG00000021843	10884	10414	9477	5703	4998	5043
ENSMUSG00000025348	10883	10309	10240	16997	14980	14823
ENSMUSG00000022892	10861	10451	9547	14961	13392	12854
ENSMUSG00000029484	10806	9829	9159	9423	8621	8851
ENSMUSG00000036777	10792	9939	9569	5498	4649	4747
ENSMUSG00000037458	10775	10260	9170	6429	5718	5804
ENSMUSG00000022186	10769	9931	9291	7696	6887	6774
ENSMUSG00000030695	10757	9665	9622	25396	22489	22279
ENSMUSG00000018501	10734	9832	9402	7464	6263	6247
ENSMUSG00000031229	10704	10184	9283	4052	3620	3479
ENSMUSG00000024087	10677	9812	9097	4952	4357	4399
ENSMUSG00000055538	10631	10087	9425	10413	8935	9054
ENSMUSG00000031502	10606	9797	9412	22174	19502	19035
ENSMUSG00000014956	10578	10362	9391	6697	5840	6097
ENSMUSG00000061787	10571	9786	8995	14997	13336	13556
ENSMUSG00000023092	10566	10147	9249	8223	6826	6898
ENSMUSG00000031696	10563	9826	9039	7631	6821	6785
ENSMUSG00000003226	10537	10122	9414	5183	4387	4491
ENSMUSG00000053510	10534	9719	9293	7222	6336	6261
ENSMUSG00000027808	10511	10146	9118	10310	9216	9174
ENSMUSG00000049517	10470	9724	8879	18617	16129	15758
ENSMUSG00000019916	10421	10310	9379	11055	9701	9800
ENSMUSG00000015733	10415	9538	8702	6640	5962	6032
ENSMUSG00000037072	10407	9900	8924	12254	10823	10806
ENSMUSG00000034349	10383	9798	9397	5281	4632	4749
ENSMUSG00000034593	10371	9801	8975	6094	5123	5270
ENSMUSG00000012405	10354	9462	9248	22074	19028	18959
ENSMUSG00000053931	10349	9651	8956	10815	9490	9561
ENSMUSG00000037815	10252	9783	9075	13178	11294	11564
ENSMUSG00000031311	10227	9638	9129	13194	11399	11181
ENSMUSG00000057738	10214	9623	9106	11003	9651	9135
ENSMUSG00000032096	10208	9648	9051	8970	7811	7813
ENSMUSG00000076431	10202	9429	9067	7391	6325	6217
ENSMUSG00000026970	10171	9434	8922	5557	4731	4795
ENSMUSG00000022312	10163	9821	9208	18406	16409	15839
ENSMUSG00000040225	10142	9292	8917	6950	6033	5934
ENSMUSG00000027422	10062	9593	8917	12471	10728	10388
ENSMUSG00000034377	10042	9444	8974	5526	4709	4795
ENSMUSG00000073702	10013	9354	8419	16650	15325	14693
ENSMUSG00000095041	9986	9179	9141	3109	2551	2628
ENSMUSG00000029328	9966	9631	9031	4796	3946	3954
ENSMUSG00000024811	9949	9519	8814	6020	5343	5097
ENSMUSG00000048578	9929	9341	8783	9978	8760	8709
ENSMUSG00000000555	9922	9193	9035	12581	10884	10638
ENSMUSG00000024044	9882	9543	8777	6577	5799	5816
ENSMUSG00000039361	9854	9236	8631	7513	6624	6478
ENSMUSG00000019943	9843	9191	8618	4479	3958	4035
ENSMUSG00000022234	9774	9111	8497	13372	11927	11804
ENSMUSG00000026553	9752	9064	8511	14511	12500	12196
ENSMUSG00000027750	9706	9032	8467	11808	10438	10302
ENSMUSG00000030057	9704	9080	8198	12103	10684	10514
ENSMUSG00000037119	9701	8934	8498	5713	4852	4993
ENSMUSG00000030754	9698	9214	8605	7620	6598	6717
ENSMUSG00000019961	9681	9394	8509	6858	6191	6011
ENSMUSG00000022139	9643	9077	8328	6309	5384	5496
ENSMUSG00000030536	9640	9107	8299	13380	11722	11814
ENSMUSG00000006932	9635	8986	8457	7770	6654	6967
ENSMUSG00000049470	9627	8937	8257	6179	5242	5177
ENSMUSG00000022377	9608	9392	8768	7457	6504	6374
ENSMUSG00000006333	9601	9235	8766	22931	20093	19538
ENSMUSG00000032328	9584	9264	8550	4805	4252	4206
ENSMUSG00000008683	9574	8979	7931	13352	11676	11600
ENSMUSG00000033149	9567	9214	8338	6596	5679	5698
ENSMUSG00000027680	9565	9163	8516	6344	5365	5465
ENSMUSG00000038014	9531	8843	8209	8312	7113	7392
ENSMUSG00000089774	9515	8849	8195	4184	3588	3673
ENSMUSG00000055531	9512	8725	8091	5265	4605	4527
ENSMUSG00000025261	9477	9100	8913	9727	8450	8337
ENSMUSG00000021390	9474	8884	8083	6144	5332	5494
ENSMUSG00000024083	9472	8776	8411	5732	5082	5008
ENSMUSG00000020671	9468	8484	7862	7886	6950	7039
ENSMUSG00000023456	9436	9016	8407	18089	15570	15381
ENSMUSG00000018846	9328	8810	8094	4728	4252	4459
ENSMUSG00000025016	9313	8728	8215	6946	6325	6370
ENSMUSG00000031447	9313	8598	8137	14609	13219	12345
ENSMUSG00000026977	9286	8615	7711	3613	3110	3180
ENSMUSG00000026775	9231	8501	7890	5129	4243	4443
ENSMUSG00000030662	9228	8667	8254	11351	9701	9681
ENSMUSG00000027907	9225	8373	8369	14263	12539	12207
ENSMUSG00000030744	9224	8910	8263	32946	28525	27575
ENSMUSG00000055320	9219	8379	8014	6328	5438	5626
ENSMUSG00000020571	9218	8742	8098	9125	8089	8058
ENSMUSG00000050335	9189	8743	8193	20140	17355	17383
ENSMUSG00000027288	9185	8678	8099	8028	6698	6722
ENSMUSG00000060373	9178	8772	7934	9388	8266	8293
ENSMUSG00000020361	9160	8783	8056	9642	8691	8523
ENSMUSG00000052459	9160	8453	7943	7559	6732	6838
ENSMUSG00000032449	9155	8416	7830	3220	2909	2838
ENSMUSG00000028410	9137	8762	8183	5181	4572	4503
ENSMUSG00000004105	9130	8286	8190	11397	10027	9748
ENSMUSG00000038733	9127	8695	8025	5342	4719	4886
ENSMUSG00000033184	9117	8623	7629	5742	5198	5159
ENSMUSG00000053907	9062	8351	7774	5041	4147	4406
ENSMUSG00000021242	9061	8462	7962	12326	10449	10678
ENSMUSG00000040459	9051	8401	7701	3080	2771	2810
ENSMUSG00000028426	9028	8566	7636	12019	10231	10293
ENSMUSG00000025757	9027	8508	7752	5763	4773	4906
ENSMUSG00000030738	9025	8859	8141	16547	14316	14109
ENSMUSG00000048612	9019	8542	8112	8361	7327	7196
ENSMUSG00000036112	9016	8219	7937	6052	5267	5383
ENSMUSG00000001506	9010	8395	8102	22647	19942	19185
ENSMUSG00000021109	9010	8529	7904	6656	5923	5847
ENSMUSG00000037608	9007	8762	7814	4056	3551	3590
ENSMUSG00000018042	9004	8456	8283	13014	11484	11179
ENSMUSG00000038244	8995	8496	8102	8819	7815	7640
ENSMUSG00000027087	8983	8351	7555	6493	5490	5568
ENSMUSG00000037475	8983	8725	7653	3470	3014	2830
ENSMUSG00000000184	8977	8815	8262	8381	7329	7287
ENSMUSG00000025037	8977	8503	7726	7081	6089	6088
ENSMUSG00000028161	8974	8505	8116	6334	5389	5476
ENSMUSG00000027006	8938	8787	7849	5118	4404	4497
ENSMUSG00000024614	8934	8365	7521	4274	3786	3716
ENSMUSG00000031278	8888	8170	7669	5848	5291	5226
ENSMUSG00000026034	8864	8560	7773	3138	2707	2758
ENSMUSG00000048376	8862	8381	8114	9520	8013	8005
ENSMUSG00000032097	8849	8327	7672	6791	5795	5858
ENSMUSG00000029135	8840	8428	7976	7122	6128	6197
ENSMUSG00000029068	8825	8258	8050	3129	2801	2751
ENSMUSG00000030795	8818	8135	7324	4133	3584	3604
ENSMUSG00000026219	8802	8143	7441	6318	5816	5633
ENSMUSG00000024298	8762	8251	7661	3972	3394	3485
ENSMUSG00000026074	8757	8598	7697	8018	6903	6737
ENSMUSG00000031004	8756	8190	7924	4354	3947	3712
ENSMUSG00000040850	8735	8291	7840	5250	4524	4593
ENSMUSG00000019907	8712	8265	7628	4842	4141	4276
ENSMUSG00000061477	8704	8555	7754	18062	15492	15384
ENSMUSG00000024393	8700	8095	8025	10467	9037	8737
ENSMUSG00000075470	8681	8262	7611	5691	4964	5010
ENSMUSG00000061136	8659	8154	7479	4889	4240	4275
ENSMUSG00000017485	8631	8305	7661	5351	4738	4601
ENSMUSG00000023067	8616	8093	7745	7067	6473	6024
ENSMUSG00000058013	8609	8011	7933	7818	6574	6626
ENSMUSG00000029201	8589	7920	7392	5299	4590	4678
ENSMUSG00000019978	8587	8326	7615	7501	6590	6335
ENSMUSG00000028557	8574	8003	7272	7406	6462	6625
ENSMUSG00000001440	8568	8087	7635	11701	9912	10077
ENSMUSG00000059291	8565	7945	7446	15638	13268	13112
ENSMUSG00000029571	8542	8108	7579	4184	3904	3883
ENSMUSG00000020076	8540	7767	7295	4902	4367	4306
ENSMUSG00000018362	8534	8108	7641	4443	3853	3875
ENSMUSG00000020149	8517	8065	7345	8365	7225	7002
ENSMUSG00000020594	8500	8099	7412	5181	4555	4557
ENSMUSG00000060743	8498	8217	7302	8272	7047	7059
ENSMUSG00000063870	8493	7818	7863	12080	10589	10331
ENSMUSG00000026615	8485	8072	7644	13040	11511	11801
ENSMUSG00000019802	8480	7895	7339	6031	5308	5160
ENSMUSG00000027204	8474	7992	7709	13590	11734	11547
ENSMUSG00000021823	8457	8088	7659	9534	8263	8129
ENSMUSG00000020088	8445	7859	7463	8815	7662	7570
ENSMUSG00000036323	8437	7938	7628	6978	6076	5954
ENSMUSG00000041324	8434	8124	7494	4996	4287	4434
ENSMUSG00000000838	8397	7821	7136	4096	3459	3571
ENSMUSG00000025428	8389	7924	7617	14701	12985	12951
ENSMUSG00000020290	8382	8037	7258	5033	4290	4428
ENSMUSG00000018707	8336	7713	7569	13311	11323	11356
ENSMUSG00000022309	8334	7610	6987	2324	1909	1948
ENSMUSG00000062901	8328	7865	7354	4748	3949	4075
ENSMUSG00000018379	8312	8028	7194	3873	3399	3425
ENSMUSG00000047213	8303	7964	7107	4024	3473	3591
ENSMUSG00000030759	8287	7714	7110	3559	3019	3097
ENSMUSG00000002997	8282	7586	7263	5349	4589	4853
ENSMUSG00000024143	8276	7877	7123	6904	6108	6172
ENSMUSG00000063229	8270	8048	7634	16419	14349	14365
ENSMUSG00000028195	8261	7709	7268	6403	5442	5598
ENSMUSG00000025969	8254	7650	7119	11238	9812	9794
ENSMUSG00000048076	8239	7569	7323	16226	14288	14166
ENSMUSG00000040952	8225	7464	6685	11703	10438	10176
ENSMUSG00000027220	8224	7489	7185	7003	6355	6417
ENSMUSG00000029247	8223	7770	7012	7772	6831	6868
ENSMUSG00000030557	8215	7856	7035	3458	3079	3107
ENSMUSG00000029064	8212	7710	7420	11139	9851	9597
ENSMUSG00000028273	8206	7577	7181	7127	6557	6579
ENSMUSG00000027706	8205	7442	6972	6019	5242	5379
ENSMUSG00000028788	8196	7529	6952	7358	6821	6892
ENSMUSG00000045983	8174	7373	7218	11529	10361	10074
ENSMUSG00000068699	8135	7679	7256	12870	11229	10974
ENSMUSG00000069662	8130	7599	6933	7463	6376	6302
ENSMUSG00000019923	8117	7550	7397	5267	4591	4456
ENSMUSG00000004044	8097	7647	7274	11633	9991	10023
ENSMUSG00000057841	8095	7522	6767	17714	15076	14678
ENSMUSG00000021832	8091	7803	7159	5874	5120	5284
ENSMUSG00000024943	8086	7477	6734	3590	3113	3245
ENSMUSG00000036309	8064	7331	6835	5459	5021	4971
ENSMUSG00000023010	8042	7600	7343	17209	14956	15053
ENSMUSG00000075700	8037	7704	7074	4772	4381	4421
ENSMUSG00000035107	8026	7602	7043	6317	5493	5421
ENSMUSG00000050697	8018	7478	6940	5022	4359	4398
ENSMUSG00000034269	8017	7583	7076	5847	5248	5150
ENSMUSG00000016487	8013	7669	7119	6994	5976	5919
ENSMUSG00000028063	8013	7737	7258	14894	12755	12354
ENSMUSG00000032479	8003	7663	7444	10200	9153	8996
ENSMUSG00000020170	7996	7921	7296	4039	3526	3307
ENSMUSG00000034560	7973	7643	6869	4162	3575	3585
ENSMUSG00000020349	7968	7329	6925	9510	8416	8395
ENSMUSG00000021111	7962	7320	7002	5729	4918	5060
ENSMUSG00000052681	7951	7446	6860	5960	5060	5111
ENSMUSG00000029334	7949	7452	6479	4175	3656	3744
ENSMUSG00000005973	7945	7581	6916	9160	8204	7965
ENSMUSG00000028248	7932	7595	6932	2832	2291	2381
ENSMUSG00000038127	7913	7149	6513	4413	3690	3869
ENSMUSG00000025234	7882	7564	6764	6226	5440	5482
ENSMUSG00000032525	7875	7571	6903	3092	2785	2745
ENSMUSG00000028530	7874	7370	6817	8238	6978	7282
ENSMUSG00000066324	7868	7518	7023	4121	3476	3660
ENSMUSG00000027012	7858	7610	6751	6579	5623	5553
ENSMUSG00000034163	7858	7477	6873	3750	3198	3316
ENSMUSG00000009079	7850	7424	6916	5774	5250	5071
ENSMUSG00000030275	7842	7467	6843	3136	2764	2758
ENSMUSG00000002265	7840	7722	6930	2697	2404	2301
ENSMUSG00000028656	7840	6994	7163	12523	10709	10557
ENSMUSG00000025907	7823	7214	6743	4529	3969	3824
ENSMUSG00000045128	7820	7222	6819	21782	19043	18276
ENSMUSG00000024063	7810	7525	7108	9511	8170	8304
ENSMUSG00000041959	7792	7549	6914	8542	7607	7629
ENSMUSG00000052727	7782	7373	6684	6490	5816	5800
ENSMUSG00000000740	7773	7474	7057	20141	17999	17368
ENSMUSG00000004535	7766	7380	6714	5255	4643	4524
ENSMUSG00000056579	7749	7035	6689	3154	2659	2721
ENSMUSG00000005417	7726	7078	6809	7950	6736	6623
ENSMUSG00000031565	7719	7376	7104	5996	5142	5243
ENSMUSG00000017776	7711	6925	6652	5269	4411	4628
ENSMUSG00000038776	7704	7162	6867	8378	7499	7245
ENSMUSG00000027800	7689	7645	6784	6144	5404	5258
ENSMUSG00000028234	7677	7179	6353	12532	10999	11198
ENSMUSG00000061983	7677	7261	6810	12846	10893	10761
ENSMUSG00000000563	7670	7123	6418	7583	6937	6885
ENSMUSG00000032580	7658	7258	6833	3282	2807	2793
ENSMUSG00000036698	7654	7200	6656	6988	6083	6108
ENSMUSG00000021877	7645	7268	6615	11685	10266	10151
ENSMUSG00000025362	7619	7176	6708	13955	11637	11415
ENSMUSG00000036478	7619	7082	6668	7529	6632	6582
ENSMUSG00000068196	7611	7275	6814	5598	4876	4912
ENSMUSG00000029860	7607	7299	6548	14428	12812	12740
ENSMUSG00000032253	7600	7308	6603	3050	2690	2852
ENSMUSG00000015647	7599	7112	7128	7910	6786	6484
ENSMUSG00000038146	7578	6850	6755	4897	4148	4264
ENSMUSG00000056851	7578	7035	6821	11122	9785	9568
ENSMUSG00000037058	7563	7311	6645	4975	4403	4323
ENSMUSG00000028382	7553	7050	6450	4101	3529	3537
ENSMUSG00000021143	7547	7380	6897	7082	6112	5927
ENSMUSG00000062908	7543	7216	6495	4226	3820	3746
ENSMUSG00000020390	7542	7021	6644	4671	3935	3977
ENSMUSG00000039116	7533	7023	6376	4114	3699	3696
ENSMUSG00000032458	7529	7246	6866	8372	7347	7558
ENSMUSG00000025862	7517	7280	6457	4497	4039	3874
ENSMUSG00000031503	7516	7005	6808	13772	11696	11488
ENSMUSG00000020130	7507	7013	6383	5160	4605	4640
ENSMUSG00000041459	7501	7015	6298	4966	4335	4166
ENSMUSG00000063358	7475	6838	6524	7699	6546	6671
ENSMUSG00000024587	7469	7043	6659	14290	12844	12795
ENSMUSG00000026872	7459	6830	6430	5001	4265	4373
ENSMUSG00000004665	7451	6656	6460	12794	11283	11177
ENSMUSG00000060904	7418	7250	6530	7243	6307	6458
ENSMUSG00000057335	7412	6832	6523	4288	3971	4044
ENSMUSG00000032712	7409	7063	6463	2788	2560	2440
ENSMUSG00000030516	7403	6816	6592	4346	3832	3810
ENSMUSG00000017119	7395	7075	6684	4723	4047	4117
ENSMUSG00000013663	7393	6670	6270	3897	3386	3283
ENSMUSG00000017421	7388	6896	6508	4118	3540	3459
ENSMUSG00000035530	7374	6941	6341	16254	14220	14103
ENSMUSG00000031555	7373	7035	6745	5747	5104	4971
ENSMUSG00000022246	7363	7076	6379	5597	4724	4607
ENSMUSG00000011960	7361	6913	6393	3372	2921	2920
ENSMUSG00000020330	7361	6890	6342	2583	2231	2237
ENSMUSG00000038615	7355	6721	6605	14890	12744	12565
ENSMUSG00000022992	7338	6899	6459	6004	5362	5273
ENSMUSG00000036499	7323	6912	6657	4438	3911	3966
ENSMUSG00000053617	7315	7009	6655	5315	4724	4562
ENSMUSG00000024608	7312	7266	6538	32854	28638	28426
ENSMUSG00000042331	7299	6908	6646	7343	6249	6123
ENSMUSG00000012848	7291	6917	6432	18423	16491	16177
ENSMUSG00000023022	7289	6952	6575	7040	6107	6089
ENSMUSG00000063511	7283	6869	6662	6222	5426	5109
ENSMUSG00000000001	7239	6962	6336	4423	3999	3944
ENSMUSG00000022324	7233	6624	6345	7800	6724	6618
ENSMUSG00000056201	7221	6638	6302	12041	10283	10280
ENSMUSG00000033487	7216	6721	6240	4377	3757	3781
ENSMUSG00000036606	7210	6750	6500	9653	8474	8596
ENSMUSG00000021660	7186	6578	6317	8175	7449	7351
ENSMUSG00000022353	7182	6744	6416	4926	4030	4016
ENSMUSG00000048126	7176	6625	6237	4375	3703	3810
ENSMUSG00000024360	7167	6653	6480	6578	5789	5917
ENSMUSG00000006205	7164	6850	6529	16168	14410	14369
ENSMUSG00000009927	7162	6873	6301	12639	11195	11183
ENSMUSG00000038172	7161	6563	6206	4424	3676	3793
ENSMUSG00000058355	7153	6683	6333	5049	4471	4551
ENSMUSG00000025980	7149	6905	6643	11517	9619	9848
ENSMUSG00000041935	7149	6794	6242	3624	3243	3259
ENSMUSG00000033228	7114	6807	6370	5748	5081	4964
ENSMUSG00000001441	7107	6505	6027	6249	5417	5469
ENSMUSG00000027782	7099	6300	5971	5227	4566	4505
ENSMUSG00000022770	7094	6611	6074	4665	4037	4070
ENSMUSG00000038612	7089	6629	6457	5367	4711	4612
ENSMUSG00000034220	7084	6749	6539	11465	9620	9749
ENSMUSG00000028559	7082	6712	6266	5093	4500	4347
ENSMUSG00000027423	7063	6790	6334	5825	5229	5138
ENSMUSG00000071317	7058	6594	6158	5071	4470	4521
ENSMUSG00000028692	7045	6583	6356	14000	12502	12351
ENSMUSG00000019505	7037	6492	6344	14502	11904	11970
ENSMUSG00000037876	7024	6372	6261	3296	2987	2845
ENSMUSG00000055322	7021	6670	6330	7784	6775	6714
ENSMUSG00000024758	7011	6509	6221	7428	6446	6640
ENSMUSG00000019951	6999	6598	5917	5021	4344	4416
ENSMUSG00000035992	6974	6588	5954	3312	2748	2817
ENSMUSG00000022698	6967	6181	5826	5333	4715	4785
ENSMUSG00000062014	6959	6376	6122	4310	3564	3639
ENSMUSG00000020863	6936	6759	6009	2888	2560	2502
ENSMUSG00000019132	6929	6887	6203	5524	4812	4774
ENSMUSG00000047250	6916	6345	6221	5648	4980	4857
ENSMUSG00000024750	6914	6350	5958	4255	3684	3687
ENSMUSG00000020664	6912	6413	5813	4898	4392	4555
ENSMUSG00000000078	6901	6253	5862	4576	3963	3896
ENSMUSG00000030432	6900	6475	6302	19259	16927	16340
ENSMUSG00000024759	6890	6034	5735	4989	4372	4422
ENSMUSG00000021585	6889	6440	6019	5971	5026	5144
ENSMUSG00000024085	6888	6313	5859	5506	4911	4818
ENSMUSG00000037149	6879	6352	5951	5585	4858	4854
ENSMUSG00000028059	6871	6606	6301	12696	11151	10984
ENSMUSG00000004098	6870	6427	6053	3107	2743	2645
ENSMUSG00000015120	6869	6896	6370	6346	5362	5434
ENSMUSG00000024073	6867	6349	5909	4965	4122	4211
ENSMUSG00000045954	6864	6562	6112	4185	3590	3632
ENSMUSG00000064080	6862	6590	6317	13363	11395	11428
ENSMUSG00000034457	6852	6381	5996	2506	2299	2293
ENSMUSG00000018340	6847	6491	6039	11512	9964	9742
ENSMUSG00000028676	6846	6569	6012	3473	2972	2961
ENSMUSG00000068566	6835	6502	6131	10373	9220	9247
ENSMUSG00000032562	6819	6378	6037	13083	11502	11165
ENSMUSG00000019997	6811	6470	5735	7823	6914	6868
ENSMUSG00000021709	6807	6362	5822	3269	2902	3024
ENSMUSG00000035597	6798	6419	5981	1961	1626	1710
ENSMUSG00000096210	6797	6454	6058	12992	11713	11409
ENSMUSG00000024803	6794	6501	5908	5022	4416	4445
ENSMUSG00000001435	6783	6322	6135	4680	4016	4123
ENSMUSG00000024501	6768	6465	5804	8545	7644	7538
ENSMUSG00000020114	6760	6410	5881	6902	5992	5875
ENSMUSG00000002900	6758	6356	6106	7887	6970	7013
ENSMUSG00000030096	6749	6002	5921	6379	5683	5659
ENSMUSG00000059070	6747	6229	5864	20761	17656	17833
ENSMUSG00000038366	6744	6255	6070	8143	7147	7039
ENSMUSG00000028936	6738	6240	5748	11033	10175	10183
ENSMUSG00000015291	6737	6189	5750	6121	5453	5254
ENSMUSG00000034993	6737	6429	6015	14862	12982	12911
ENSMUSG00000071172	6737	6534	6177	4638	4046	3806
ENSMUSG00000021282	6736	6282	5776	4323	3683	3814
ENSMUSG00000040549	6735	6317	6120	4607	3694	3841
ENSMUSG00000024949	6730	6248	5955	6063	5418	5299
ENSMUSG00000004085	6726	6378	5909	3607	3141	3169
ENSMUSG00000006304	6725	6279	5902	6826	6150	6144
ENSMUSG00000028465	6724	6230	6178	11786	10326	9914
ENSMUSG00000039910	6719	6268	5872	10171	8838	8715
ENSMUSG00000028180	6713	6344	5903	3111	2866	2892
ENSMUSG00000022098	6711	6180	6003	3999	3515	3407
ENSMUSG00000024070	6699	6411	6085	3820	3385	3316
ENSMUSG00000034243	6699	6457	5974	4504	3878	3715
ENSMUSG00000072501	6697	6389	5741	2314	1963	2001
ENSMUSG00000026341	6695	6276	5853	8520	7729	7742
ENSMUSG00000028556	6694	6392	5844	5345	4756	4699
ENSMUSG00000075602	6691	5734	5353	3537	3101	3122
ENSMUSG00000043131	6688	6285	5782	5961	5414	5146
ENSMUSG00000015165	6682	6442	6023	5614	4951	5013
ENSMUSG00000051323	6668	6191	5737	4512	3870	3951
ENSMUSG00000020256	6650	6357	6014	14080	12241	12230
ENSMUSG00000005124	6647	6496	5897	6460	5490	5581
ENSMUSG00000055447	6645	6309	5785	7220	6542	6392
ENSMUSG00000031375	6633	6328	6001	16822	14594	14361
ENSMUSG00000032423	6632	6586	5883	4486	3870	3865
ENSMUSG00000040339	6630	6125	5788	2825	2425	2415
ENSMUSG00000037411	6629	6373	5941	10967	9798	9433
ENSMUSG00000020402	6627	6286	5791	11364	9931	9946
ENSMUSG00000022141	6615	6284	6038	3766	3208	3339
ENSMUSG00000050912	6614	5975	5616	4034	3552	3394
ENSMUSG00000021831	6610	6174	5781	11193	9978	9885
ENSMUSG00000022564	6603	6043	5903	7234	6512	6134
ENSMUSG00000024163	6602	6113	5925	4020	3413	3375
ENSMUSG00000026796	6600	6220	6194	10013	8683	8513
ENSMUSG00000019820	6599	6309	5548	4908	4226	4197
ENSMUSG00000025967	6599	6137	5586	11094	10004	9576
ENSMUSG00000037852	6598	6281	6031	6329	5541	5416
ENSMUSG00000049076	6588	6138	5718	3411	3114	3138
ENSMUSG00000005683	6572	5934	5953	11647	10267	10199
ENSMUSG00000022231	6569	6144	5847	5726	5011	4842
ENSMUSG00000034707	6567	6335	6072	9320	7838	7988
ENSMUSG00000039286	6548	6045	5703	5123	4493	4404
ENSMUSG00000030002	6544	6127	5733	5636	4972	4935
ENSMUSG00000021794	6524	6207	5826	7406	6591	6340
ENSMUSG00000028809	6520	6106	5967	4865	4057	3971
ENSMUSG00000027803	6517	6152	5593	4730	4139	4064
ENSMUSG00000029169	6507	5932	5513	4692	3923	4114
ENSMUSG00000005103	6505	6084	5758	9904	8687	8629
ENSMUSG00000029455	6489	6055	5707	11324	9661	9721
ENSMUSG00000001924	6486	6184	5812	13856	12183	11901
ENSMUSG00000022419	6474	5975	5576	5160	4674	4664
ENSMUSG00000026878	6464	5991	5760	6153	5177	5197
ENSMUSG00000043252	6459	6193	5883	3964	3552	3327
ENSMUSG00000019970	6451	6157	5804	3329	2969	2929
ENSMUSG00000020680	6446	6073	5728	6017	5172	5145
ENSMUSG00000060739	6440	5925	5394	5445	4615	4668
ENSMUSG00000074698	6429	6032	5823	5526	4785	4822
ENSMUSG00000025781	6425	6009	5724	10592	9500	9580
ENSMUSG00000035247	6419	5998	5739	4693	4048	3983
ENSMUSG00000037857	6416	5848	5523	2933	2524	2479
ENSMUSG00000020841	6392	5937	5653	4188	3778	3827
ENSMUSG00000021733	6392	6129	5521	3351	2825	2879
ENSMUSG00000024091	6392	6052	5444	6951	5952	6131
ENSMUSG00000048154	6390	6078	5674	5000	4399	4278
ENSMUSG00000035325	6378	6018	5785	8825	7817	7513
ENSMUSG00000062937	6374	6103	5618	6082	5627	5320
ENSMUSG00000027469	6372	6076	5711	4055	3507	3619
ENSMUSG00000006005	6362	5907	5743	4495	3932	3764
ENSMUSG00000075122	6361	5986	5660	2303	2101	2065
ENSMUSG00000027002	6358	6068	5485	5000	4417	4425
ENSMUSG00000068882	6352	6028	5678	4275	3619	3611
ENSMUSG00000028034	6331	6076	5444	3188	2756	2785
ENSMUSG00000028494	6329	5930	5598	10121	8863	8660
ENSMUSG00000000058	6310	5874	5353	2496	2184	2128
ENSMUSG00000027109	6307	5809	5472	3146	2818	2915
ENSMUSG00000021820	6302	6073	5505	4437	3768	3788
ENSMUSG00000027122	6302	5998	5539	4331	3804	3785
ENSMUSG00000067780	6299	5820	5225	2068	1840	1897
ENSMUSG00000026880	6298	6062	5504	6824	5989	5988
ENSMUSG00000021796	6290	5535	5188	3447	3001	3051
ENSMUSG00000024054	6262	5889	5652	4093	3419	3588
ENSMUSG00000022272	6260	5947	5598	6124	5331	5439
ENSMUSG00000029763	6256	5814	5427	4616	3879	3946
ENSMUSG00000042323	6250	5759	5608	4137	3580	3674
ENSMUSG00000020124	6249	5746	5520	4099	3473	3582
ENSMUSG00000038393	6249	6030	5724	5087	4397	4493
ENSMUSG00000056758	6249	5756	5483	3189	2746	2839
ENSMUSG00000031633	6248	5964	5561	8490	7291	7327
ENSMUSG00000023088	6238	6085	5764	9661	8571	8447
ENSMUSG00000022201	6237	6051	5479	4238	3583	3756
ENSMUSG00000037236	6237	5668	5316	3169	2878	2995
ENSMUSG00000025283	6236	6068	5536	6670	5967	5684
ENSMUSG00000047036	6225	5723	5169	2718	2270	2361
ENSMUSG00000015002	6219	6023	5377	4652	3984	4020
ENSMUSG00000070047	6216	6089	5598	5637	4880	4787
ENSMUSG00000022360	6209	5761	5521	2697	2389	2438
ENSMUSG00000031078	6205	5840	5801	6514	5864	5937
ENSMUSG00000018199	6199	5638	5218	3373	2881	3079
ENSMUSG00000030655	6193	5733	5423	4510	3832	3889
ENSMUSG00000041408	6182	5577	5218	3320	2962	2930
ENSMUSG00000032293	6181	5570	5294	3189	2777	2850
ENSMUSG00000042712	6181	6021	5173	5006	4188	4109
ENSMUSG00000063406	6173	5708	5090	3094	2776	2781
ENSMUSG00000095115	6170	5684	5422	5241	4708	4662
ENSMUSG00000074364	6162	5779	5618	8847	7708	7720
ENSMUSG00000015653	6153	5648	5177	5809	5086	5084
ENSMUSG00000032883	6144	5720	5419	3740	3448	3510
ENSMUSG00000027829	6128	5639	5204	2216	1926	1851
ENSMUSG00000022307	6121	5709	5303	3862	3244	3205
ENSMUSG00000062270	6119	5689	5401	7119	6282	6140
ENSMUSG00000035770	6113	5723	5389	3685	3353	3253
ENSMUSG00000022800	6112	5765	5114	3416	3028	3096
ENSMUSG00000027479	6103	5904	5365	5928	5040	5087
ENSMUSG00000001472	6095	5700	5476	6262	5759	5555
ENSMUSG00000034158	6093	5787	5261	3866	3345	3380
ENSMUSG00000031274	6084	5663	5468	4941	4312	4183
ENSMUSG00000022752	6080	5736	5234	5239	4608	4578
ENSMUSG00000052144	6069	5749	5224	2806	2528	2608
ENSMUSG00000024431	6068	5727	5439	3302	3000	2808
ENSMUSG00000054808	6057	5704	5367	12621	11072	10905
ENSMUSG00000044783	6043	5566	5430	2240	2027	2042
ENSMUSG00000054693	6040	5686	5349	4271	3823	3877
ENSMUSG00000003031	6034	5788	5374	4643	3764	3820
ENSMUSG00000026509	6034	5880	5451	6787	6031	5921
ENSMUSG00000028603	6034	5906	5434	3728	3250	3356
ENSMUSG00000055737	6025	5551	5376	5466	4531	4537
ENSMUSG00000045767	6010	5565	4995	3528	3261	3213
ENSMUSG00000018583	6005	5620	5426	8219	7230	7159
ENSMUSG00000045328	5982	5496	5361	2009	1946	1940
ENSMUSG00000001870	5979	5554	5306	4807	4165	4114
ENSMUSG00000022505	5970	5573	5252	8187	7379	7075
ENSMUSG00000073664	5962	5587	5101	2613	2269	2275
ENSMUSG00000046897	5955	5705	5369	5276	4834	4641
ENSMUSG00000056537	5952	5542	5345	3825	3248	3148
ENSMUSG00000001025	5927	5399	4924	11386	10053	10612
ENSMUSG00000020189	5924	5664	5161	2777	2552	2515
ENSMUSG00000023977	5915	5488	4972	5873	5193	5007
ENSMUSG00000026083	5914	5643	5310	4344	3772	3738
ENSMUSG00000059248	5914	5480	5206	8309	7054	7098
ENSMUSG00000025220	5910	5531	5214	3989	3364	3387
ENSMUSG00000040118	5907	5419	4861	3446	2919	3041
ENSMUSG00000021771	5903	5399	5066	8389	7306	7561
ENSMUSG00000051853	5891	5672	5441	6826	5977	5726
ENSMUSG00000022995	5890	5632	5054	3311	2776	2931
ENSMUSG00000022051	5878	5349	5182	4873	4108	4121
ENSMUSG00000021822	5877	5218	5059	3175	2729	2762
ENSMUSG00000024640	5877	5599	5254	11149	9631	9509
ENSMUSG00000037965	5877	5694	5215	2388	1908	1964
ENSMUSG00000015755	5876	5552	5326	5644	4940	4859
ENSMUSG00000021427	5867	5801	5217	6147	5389	5249
ENSMUSG00000020850	5853	5402	5188	10891	9540	9539
ENSMUSG00000022200	5848	5381	4938	5119	4455	4477
ENSMUSG00000037933	5843	5773	5384	4483	3926	3954
ENSMUSG00000037706	5841	5390	5216	7305	6401	6395
ENSMUSG00000079435	5839	5481	5342	9719	8309	8018
ENSMUSG00000021012	5838	5291	5148	4548	3833	3849
ENSMUSG00000074305	5837	5614	5364	3750	3408	3450
ENSMUSG00000027940	5835	5297	5512	8443	7060	6968
ENSMUSG00000032803	5829	5458	5155	5801	5072	5115
ENSMUSG00000039168	5827	5448	5170	9962	8881	8696
ENSMUSG00000041431	5821	5519	4963	2258	2027	2061
ENSMUSG00000063015	5816	5509	5058	9026	7844	7914
ENSMUSG00000076432	5814	5571	5088	5052	4459	4451
ENSMUSG00000022477	5796	5338	5193	11437	9702	9592
ENSMUSG00000029447	5793	5431	4945	7617	6611	6593
ENSMUSG00000020097	5781	5492	4955	6369	5617	5534
ENSMUSG00000063077	5774	5285	5104	4398	3870	3817
ENSMUSG00000041891	5758	5489	5149	6881	5953	5952
ENSMUSG00000014867	5756	5332	5083	10369	8928	8811
ENSMUSG00000062373	5755	5263	4874	4209	3860	3784
ENSMUSG00000028577	5742	5414	4946	3735	3357	3290
ENSMUSG00000031647	5728	5638	5075	2661	2279	2324
ENSMUSG00000034602	5724	5278	4851	4996	4246	4407
ENSMUSG00000026605	5716	5422	5164	1719	1446	1508
ENSMUSG00000022241	5714	5469	5041	9141	7834	7867
ENSMUSG00000081534	5702	5397	5200	8482	7420	7437
ENSMUSG00000018398	5689	5558	5177	7373	6459	6541
ENSMUSG00000035293	5675	5421	4822	1499	1286	1368
ENSMUSG00000027447	5673	5464	5193	9935	8201	8249
ENSMUSG00000021413	5667	5522	4916	2156	1848	1935
ENSMUSG00000042410	5655	5278	4962	3701	3111	3108
ENSMUSG00000033161	5653	5254	5023	11736	10265	9969
ENSMUSG00000014496	5651	5293	4920	2902	2419	2540
ENSMUSG00000037679	5651	5257	5206	3959	3532	3438
ENSMUSG00000050708	5651	5174	4623	10926	9639	9305
ENSMUSG00000040433	5648	5459	5282	2831	2421	2465
ENSMUSG00000034667	5644	5331	5099	7841	7027	6808
ENSMUSG00000028452	5637	5261	4939	8908	7502	7496
ENSMUSG00000004897	5632	5407	5177	11679	10288	10331
ENSMUSG00000027878	5629	5340	5069	3497	3100	3032
ENSMUSG00000022350	5625	5257	5265	5585	4709	4828
ENSMUSG00000026356	5619	5460	5052	5068	4480	4462
ENSMUSG00000025794	5612	5336	4651	12549	10833	11236
ENSMUSG00000000753	5610	5337	5322	11775	10492	10268
ENSMUSG00000022708	5610	5146	4814	2803	2279	2350
ENSMUSG00000018567	5607	5295	5060	10465	9184	9055
ENSMUSG00000073639	5606	5369	4848	4232	3495	3725
ENSMUSG00000039735	5586	5228	4729	3130	2835	2831
ENSMUSG00000006998	5583	5208	5167	9607	8289	8411
ENSMUSG00000022265	5578	5198	4771	4801	4121	4154
ENSMUSG00000029467	5576	5157	4898	8305	7242	7341
ENSMUSG00000051236	5573	5230	4761	3719	3334	3294
ENSMUSG00000020986	5571	5439	4836	4388	3924	3857
ENSMUSG00000032437	5564	5311	4896	6160	5413	5483
ENSMUSG00000007041	5561	5187	4957	9168	8068	8047
ENSMUSG00000035093	5558	5371	5034	3332	2877	2903
ENSMUSG00000030095	5544	5348	5070	6032	5184	5267
ENSMUSG00000020817	5542	5188	4674	3698	3231	3197
ENSMUSG00000054766	5533	5403	5202	7432	6202	6272
ENSMUSG00000053774	5532	5390	4948	3231	2755	2717
ENSMUSG00000030654	5528	5007	4739	3533	3129	3224
ENSMUSG00000020132	5519	5238	4567	3866	3592	3494
ENSMUSG00000031367	5513	5293	4699	2031	1797	1842
ENSMUSG00000046330	5511	5279	4780	9271	8574	8767
ENSMUSG00000042406	5509	5215	4805	13225	11502	11488
ENSMUSG00000078429	5508	5163	4847	6999	6292	6185
ENSMUSG00000067336	5501	5132	4706	2970	2484	2610
ENSMUSG00000055296	5498	5045	4791	3271	2696	2765
ENSMUSG00000021116	5491	5202	4662	4371	3953	3918
ENSMUSG00000020687	5485	5266	4923	3182	2717	2778
ENSMUSG00000056342	5483	5423	4650	3226	2778	2944
ENSMUSG00000022463	5476	4948	4955	11411	9943	9702
ENSMUSG00000050310	5475	5014	4787	2438	2071	2212
ENSMUSG00000005506	5471	5115	4886	3541	2983	2943
ENSMUSG00000050730	5470	5037	4864	2157	1777	1875
ENSMUSG00000034317	5467	5107	4653	1839	1597	1722
ENSMUSG00000024480	5465	5111	4509	3959	3190	3319
ENSMUSG00000028108	5458	5091	4615	5199	4629	4286
ENSMUSG00000040681	5449	5037	4537	6319	5544	5357
ENSMUSG00000063316	5448	5450	4903	11117	10381	9943
ENSMUSG00000075376	5448	5293	4705	1984	1817	1819
ENSMUSG00000025246	5445	5094	4883	6458	5604	5487
ENSMUSG00000028820	5434	5259	4742	5080	4378	4507
ENSMUSG00000042272	5430	5105	4814	2645	2258	2353
ENSMUSG00000025950	5415	5174	4745	3179	2706	2663
ENSMUSG00000026643	5415	5095	4867	2981	2546	2713
ENSMUSG00000048285	5413	5139	4713	3966	3447	3547
ENSMUSG00000019979	5411	4845	4768	2179	1909	1939
ENSMUSG00000031924	5400	4961	4683	4598	3822	3795
ENSMUSG00000031885	5397	5390	4735	2646	2247	2166
ENSMUSG00000038708	5386	5060	4535	4189	3596	3511
ENSMUSG00000030342	5377	5009	4683	4873	4112	4164
ENSMUSG00000061731	5368	5183	4799	6026	5224	5246
ENSMUSG00000032487	5366	5098	4729	4732	4044	4010
ENSMUSG00000037725	5363	5332	5001	1575	1377	1360
ENSMUSG00000027881	5360	5094	4654	2718	2543	2283
ENSMUSG00000030061	5353	5034	4737	3191	2624	2716
ENSMUSG00000020716	5352	4997	4677	3099	2587	2680
ENSMUSG00000029781	5352	5103	4868	7749	6710	6700
ENSMUSG00000028618	5351	5056	4654	5859	5213	5156
ENSMUSG00000029817	5342	5095	4749	2559	2198	2331
ENSMUSG00000027712	5340	5172	4691	7365	6389	6268
ENSMUSG00000078812	5333	5048	4743	14951	12931	12786
ENSMUSG00000032116	5325	5104	4756	6596	5557	5605
ENSMUSG00000028552	5320	5083	4871	3462	3034	3115
ENSMUSG00000024188	5308	4877	4636	2695	2333	2311
ENSMUSG00000022451	5306	4955	4617	3873	3222	3283
ENSMUSG00000022789	5298	5029	4513	3162	2671	2827
ENSMUSG00000027589	5298	5093	4528	2775	2488	2394
ENSMUSG00000019777	5296	5034	4441	3757	3286	3311
ENSMUSG00000013662	5291	4918	4649	3416	2991	3170
ENSMUSG00000016921	5290	4971	4379	2989	2546	2540
ENSMUSG00000032740	5288	4763	4436	2063	1754	1695
ENSMUSG00000032966	5282	4957	4700	9684	8609	8618
ENSMUSG00000031232	5280	5020	4704	3117	2690	2654
ENSMUSG00000025066	5272	4778	4294	4676	4535	4305
ENSMUSG00000036333	5265	4820	4592	3231	2839	2768
ENSMUSG00000020954	5264	5000	4536	2993	2588	2619
ENSMUSG00000023150	5261	5051	4671	3486	3038	3097
ENSMUSG00000053477	5257	4837	4393	2652	2233	2289
ENSMUSG00000010663	5254	4864	4647	8021	7211	7092
ENSMUSG00000054452	5244	4720	4670	10467	9298	9100
ENSMUSG00000045427	5243	5076	4810	3957	3577	3503
ENSMUSG00000062604	5240	5002	4754	2735	2509	2345
ENSMUSG00000022893	5239	4950	4604	5926	5102	5307
ENSMUSG00000025132	5239	5043	4967	13219	11296	11111
ENSMUSG00000021775	5233	4840	4541	3066	2653	2692
ENSMUSG00000024493	5231	4818	4623	8615	7641	7527
ENSMUSG00000027677	5231	4865	4376	1732	1438	1541
ENSMUSG00000020590	5230	4962	4491	2674	2222	2291
ENSMUSG00000032228	5213	4612	4444	4009	3369	3406
ENSMUSG00000018474	5208	4731	4636	4655	4121	4235
ENSMUSG00000030122	5201	4472	4930	6214	7015	6537
ENSMUSG00000042650	5200	4958	4693	5814	4891	4999
ENSMUSG00000021306	5196	4937	4806	4005	3431	3259
ENSMUSG00000020608	5194	4939	4421	3499	2914	3027
ENSMUSG00000001119	5185	5017	4711	4608	4105	4063
ENSMUSG00000021807	5176	4964	4542	5496	4939	5103
ENSMUSG00000027639	5172	4987	4651	2917	2719	2656
ENSMUSG00000070923	5172	4755	4438	3232	2651	2816
ENSMUSG00000079641	5170	4822	3880	8753	7324	7650
ENSMUSG00000032050	5168	4632	4256	4288	3666	3754
ENSMUSG00000020982	5163	4850	4371	2172	1935	1888
ENSMUSG00000024425	5160	4914	4496	5379	4663	4641
ENSMUSG00000054823	5157	4873	4508	3039	2526	2553
ENSMUSG00000058690	5157	4894	4463	2991	2637	2642
ENSMUSG00000030846	5155	4894	4612	2140	1905	1932
ENSMUSG00000027170	5147	4813	4357	4924	4377	4354
ENSMUSG00000004317	5144	4993	4584	4245	3668	3689
ENSMUSG00000075254	5141	4843	4632	5163	4339	4326
ENSMUSG00000021248	5136	4705	4426	8106	7025	6868
ENSMUSG00000015961	5130	4805	4464	3403	2880	2932
ENSMUSG00000026094	5129	4921	4521	1899	1692	1679
ENSMUSG00000042688	5121	4783	4506	5530	4694	4850
ENSMUSG00000028522	5117	4839	4423	2303	2026	2106
ENSMUSG00000021096	5116	4499	4235	4468	3915	3817
ENSMUSG00000025764	5113	4448	4445	4299	3815	3782
ENSMUSG00000020994	5108	4597	4425	2137	1876	1926
ENSMUSG00000013846	5107	4831	4398	4328	3691	3762
ENSMUSG00000004591	5105	4700	4274	3025	2650	2788
ENSMUSG00000022270	5104	4629	4295	3620	3024	3121
ENSMUSG00000005846	5103	4702	4551	4972	4246	4240
ENSMUSG00000071072	5096	4624	4335	5525	4775	4861
ENSMUSG00000071644	5095	4900	4528	14664	13032	12911
ENSMUSG00000025887	5093	5000	4615	2467	2136	2221
ENSMUSG00000021288	5088	4927	4616	3680	3134	3079
ENSMUSG00000030007	5083	4805	4567	11601	10290	10031
ENSMUSG00000037003	5083	4728	4542	5353	4497	4681
ENSMUSG00000031353	5078	4781	4454	5605	4971	4961
ENSMUSG00000020530	5070	4885	4383	3312	2924	3037
ENSMUSG00000057561	5070	4687	4350	3867	3373	3385
ENSMUSG00000020362	5069	4859	4481	2923	2574	2581
ENSMUSG00000004789	5067	4520	4424	6488	5848	5524
ENSMUSG00000015522	5063	4742	4333	3696	3166	3207
ENSMUSG00000024695	5062	4636	4352	3537	3161	3098
ENSMUSG00000056515	5060	4719	4349	4448	3842	4045
ENSMUSG00000028156	5059	4764	4332	5030	4362	4396
ENSMUSG00000033031	5058	4691	4357	1414	1191	1268
ENSMUSG00000055204	5055	4922	4565	4163	3590	3530
ENSMUSG00000011752	5052	4790	4619	9316	8239	8145
ENSMUSG00000026393	5048	4618	4456	3580	3038	3017
ENSMUSG00000079477	5047	4747	4482	6685	5921	5703
ENSMUSG00000057522	5041	4792	4264	3796	3328	3261
ENSMUSG00000027770	5040	4683	4478	3187	2641	2808
ENSMUSG00000060657	5038	4710	4532	3240	2679	2802
ENSMUSG00000020422	5034	4614	4439	4645	4246	4167
ENSMUSG00000027810	5025	4757	4539	3628	2985	3234
ENSMUSG00000031591	5017	4731	4303	4693	4105	4133
ENSMUSG00000006728	5015	4611	4465	9093	7755	7474
ENSMUSG00000026554	5015	4429	4479	4087	3567	3611
ENSMUSG00000028967	5010	4843	4402	2948	2583	2495
ENSMUSG00000036550	5010	4618	4341	5219	4382	4540
ENSMUSG00000057236	5007	4636	4202	7267	6485	6132
ENSMUSG00000041133	5006	4544	4325	3579	3261	3200
ENSMUSG00000021701	5004	4829	4513	5924	4985	5122
ENSMUSG00000017774	5003	4615	4528	8238	7136	7132
ENSMUSG00000042520	4996	4846	4636	5274	4486	4547
ENSMUSG00000071533	4989	4573	4308	3197	2873	2817
ENSMUSG00000042133	4980	4883	4391	2922	2508	2448
ENSMUSG00000037652	4977	4671	4557	2764	2380	2402
ENSMUSG00000032504	4972	4894	4510	5006	4310	4444
ENSMUSG00000036093	4965	4889	4408	3435	3024	3091
ENSMUSG00000050910	4960	4615	4391	5518	5027	4766
ENSMUSG00000022365	4959	4684	4481	8939	7990	7815
ENSMUSG00000050812	4954	4468	4190	4401	3818	3752
ENSMUSG00000028484	4952	4731	4267	2876	2617	2659
ENSMUSG00000031357	4952	4672	4390	2479	2030	2112
ENSMUSG00000051285	4948	4565	4307	2603	2238	2242
ENSMUSG00000026434	4942	4697	4223	3275	2797	2744
ENSMUSG00000027365	4932	4490	4154	2612	2145	2265
ENSMUSG00000047187	4932	4515	4068	4268	3917	3967
ENSMUSG00000027035	4931	4805	4558	3586	3034	3152
ENSMUSG00000024966	4924	4712	4516	10998	9579	9441
ENSMUSG00000002718	4920	4664	4329	3230	2780	2814
ENSMUSG00000060935	4919	4669	4235	3291	2826	3111
ENSMUSG00000063273	4919	4535	4399	3441	2985	3126
ENSMUSG00000033047	4903	4688	4456	7552	6519	6343
ENSMUSG00000008475	4897	4409	4213	3997	3611	3412
ENSMUSG00000029718	4895	4899	4589	7364	6635	6528
ENSMUSG00000059208	4893	4739	4352	4114	3538	3515
ENSMUSG00000046186	4875	4704	4272	3139	2832	2729
ENSMUSG00000029777	4874	4551	4253	11877	10183	10380
ENSMUSG00000021760	4873	4445	4098	3427	2922	2877
ENSMUSG00000031600	4872	4681	4349	2184	1814	2063
ENSMUSG00000022016	4868	4514	4148	2337	1992	2117
ENSMUSG00000008200	4864	4627	4358	2042	1771	1698
ENSMUSG00000027193	4862	4546	4149	4085	3458	3682
ENSMUSG00000028060	4861	4643	4381	2207	2081	2064
ENSMUSG00000037712	4858	4624	4154	4282	3773	3919
ENSMUSG00000022119	4856	4407	4302	2173	1943	1901
ENSMUSG00000035569	4856	4735	4345	4167	3480	3647
ENSMUSG00000029131	4852	4522	4257	4507	4051	4128
ENSMUSG00000002748	4849	4679	4304	4381	3572	3697
ENSMUSG00000045763	4849	4507	4275	5710	4930	5013
ENSMUSG00000020463	4843	4518	4197	2702	2277	2362
ENSMUSG00000022822	4829	4650	4438	3203	2759	2767
ENSMUSG00000053819	4829	4573	4276	3734	3269	3396
ENSMUSG00000043411	4822	4609	4518	2375	2054	2040
ENSMUSG00000036529	4813	4433	4280	5462	4823	4698
ENSMUSG00000030894	4811	4551	4412	4048	3497	3490
ENSMUSG00000021185	4810	4343	4388	2658	2222	2239
ENSMUSG00000028228	4798	4525	4364	3413	2976	3027
ENSMUSG00000036990	4798	4735	4271	2359	2035	1945
ENSMUSG00000051391	4795	4560	4351	8042	7252	6956
ENSMUSG00000014769	4792	4643	4115	7288	6326	6153
ENSMUSG00000023186	4792	4495	4272	3384	3062	2980
ENSMUSG00000025410	4789	4462	4131	8781	7800	7580
ENSMUSG00000020166	4787	4381	4128	3233	2889	2955
ENSMUSG00000030232	4787	4621	4154	2852	2494	2492
ENSMUSG00000058056	4787	4637	4289	4571	3936	3982
ENSMUSG00000039831	4784	4535	3998	3385	2967	2985
ENSMUSG00000022507	4781	4447	4144	2789	2507	2588
ENSMUSG00000024294	4775	4587	4163	3147	2784	2720
ENSMUSG00000026478	4773	4525	4321	8429	7364	7317
ENSMUSG00000029992	4772	4440	4197	3968	3502	3472
ENSMUSG00000001280	4769	4596	4235	5202	4716	4616
ENSMUSG00000024335	4760	4485	4178	5916	5144	5154
ENSMUSG00000024665	4760	4332	4062	5488	4814	4928
ENSMUSG00000013076	4755	4400	4262	5845	5104	4953
ENSMUSG00000039159	4754	4376	4157	4289	3581	3902
ENSMUSG00000050565	4753	4514	4064	4346	3692	3847
ENSMUSG00000028464	4751	4637	4315	4665	3960	3931
ENSMUSG00000040021	4744	4374	3979	3148	2675	2603
ENSMUSG00000018326	4741	4502	4088	6560	5658	5893
ENSMUSG00000024817	4735	4279	4172	2593	2396	2311
ENSMUSG00000025060	4725	4587	4267	3345	2866	2904
ENSMUSG00000031701	4721	4612	4121	4828	4095	4250
ENSMUSG00000049878	4719	4438	4350	2262	1914	1922
ENSMUSG00000019947	4717	4608	4322	3905	3422	3387
ENSMUSG00000024006	4714	4368	4048	2226	1905	1980
ENSMUSG00000031715	4710	4249	3956	2903	2654	2583
ENSMUSG00000031592	4702	4611	4090	2741	2406	2466
ENSMUSG00000026305	4701	4438	4079	4559	3921	4020
ENSMUSG00000034297	4700	4166	3990	2580	2107	2084
ENSMUSG00000039153	4700	4376	4283	2508	2214	2290
ENSMUSG00000022636	4699	4457	4155	2956	2607	2638
ENSMUSG00000040274	4693	4615	4242	2963	2649	2582
ENSMUSG00000019790	4690	4455	4209	2327	1937	2014
ENSMUSG00000039100	4688	4490	4156	4156	3595	3612
ENSMUSG00000036275	4686	4383	4243	6255	5396	5382
ENSMUSG00000035150	4678	4524	4145	4729	4051	4072
ENSMUSG00000030591	4677	4567	4260	8923	8447	8064
ENSMUSG00000029994	4675	4444	4077	4617	3791	4074
ENSMUSG00000071650	4675	4195	4052	5327	4588	4504
ENSMUSG00000035901	4668	4512	4358	5474	4470	4729
ENSMUSG00000069237	4668	4253	3953	2716	2351	2427
ENSMUSG00000024691	4662	4322	4080	2472	2328	2217
ENSMUSG00000026490	4658	4485	4126	3291	2866	2776
ENSMUSG00000089715	4657	4504	4133	3857	3358	3336
ENSMUSG00000023025	4650	4361	4058	3113	2602	2659
ENSMUSG00000016319	4648	4342	4096	8950	7648	7830
ENSMUSG00000030180	4646	4265	4060	2574	2294	2297
ENSMUSG00000030062	4645	4470	4109	7532	6670	6640
ENSMUSG00000021756	4643	4387	4153	7365	6633	6513
ENSMUSG00000038538	4643	4354	3966	1752	1637	1628
ENSMUSG00000007817	4641	4239	4020	4972	4214	4000
ENSMUSG00000015839	4635	4371	4125	4857	4217	4259
ENSMUSG00000058835	4633	4181	3934	3221	2687	2531
ENSMUSG00000034708	4632	4221	4323	8374	7209	6945
ENSMUSG00000030224	4628	4375	3986	4199	3704	3620
ENSMUSG00000068739	4624	4387	4018	14860	13090	13180
ENSMUSG00000001288	4621	4022	4023	5927	5160	4956
ENSMUSG00000034484	4619	4633	3946	3070	2785	2686
ENSMUSG00000028035	4598	4608	4264	2458	2268	2143
ENSMUSG00000032348	4598	4285	4234	6744	6026	5949
ENSMUSG00000039704	4596	4339	3963	2343	1835	1985
ENSMUSG00000021816	4593	4409	4039	3929	3303	3390
ENSMUSG00000024474	4593	4313	4170	4094	3725	3510
ENSMUSG00000007815	4592	4227	3972	9079	8003	8018
ENSMUSG00000020961	4592	4246	3978	2900	2457	2461
ENSMUSG00000054604	4592	4247	3912	3737	3120	3329
ENSMUSG00000026761	4588	4324	3922	2498	2147	2243
ENSMUSG00000041734	4588	4406	4401	4829	4047	4209
ENSMUSG00000001891	4584	4310	3801	3357	2786	2899
ENSMUSG00000029407	4584	4290	4132	4241	3503	3504
ENSMUSG00000024908	4583	4271	4017	3396	3012	3010
ENSMUSG00000026353	4582	4419	3864	3981	3381	3233
ENSMUSG00000024381	4581	4374	4246	5389	4628	4444
ENSMUSG00000018848	4579	4507	4259	4310	3821	3669
ENSMUSG00000052539	4566	4157	3811	2305	2134	2144
ENSMUSG00000003948	4564	4100	4024	3919	3340	3379
ENSMUSG00000022894	4562	4200	3874	3812	3280	3281
ENSMUSG00000039262	4561	4289	4199	5714	4882	4947
ENSMUSG00000021824	4556	4339	4089	2988	2618	2636
ENSMUSG00000037563	4550	4211	3750	12861	11240	10735
ENSMUSG00000029185	4548	4385	4177	4653	4050	3907
ENSMUSG00000030409	4548	4243	4176	2400	2102	2094
ENSMUSG00000007891	4545	4290	3966	6282	5431	5321
ENSMUSG00000021215	4544	4368	4195	2283	1981	1970
ENSMUSG00000017548	4543	4288	3832	2627	2231	2320
ENSMUSG00000070871	4543	4347	4057	2583	2240	2189
ENSMUSG00000038375	4540	4438	4081	4618	3871	3958
ENSMUSG00000020111	4537	4286	3894	8835	7780	7609
ENSMUSG00000028419	4537	4511	3995	3168	2839	2922
ENSMUSG00000030660	4532	4185	4051	2204	1827	1858
ENSMUSG00000027500	4529	4238	3865	4359	3723	3613
ENSMUSG00000030605	4521	4002	4054	8256	7255	7132
ENSMUSG00000034543	4512	4432	4048	3146	2703	2773
ENSMUSG00000057193	4510	4170	3924	4788	4284	4123
ENSMUSG00000005198	4508	4277	4037	4004	3464	3328
ENSMUSG00000031996	4508	4268	4103	5224	4659	4745
ENSMUSG00000020300	4506	4159	4020	2211	2016	1920
ENSMUSG00000020044	4503	4359	4080	6200	5741	5551
ENSMUSG00000021577	4500	4339	4011	5484	4707	4794
ENSMUSG00000027351	4497	4161	3850	2549	2413	2474
ENSMUSG00000028759	4494	4258	4150	4349	3825	3826
ENSMUSG00000024423	4491	4041	3836	2037	1870	1913
ENSMUSG00000030779	4489	4286	3892	2659	2355	2326
ENSMUSG00000034714	4489	4283	4057	2998	2429	2537
ENSMUSG00000027433	4484	4101	3789	3811	3345	3388
ENSMUSG00000071337	4482	4020	3692	1358	1154	1186
ENSMUSG00000021929	4480	4283	3830	3013	2660	2624
ENSMUSG00000034640	4473	4295	3878	2100	1792	1743
ENSMUSG00000029004	4471	4288	3962	2563	2182	2166
ENSMUSG00000059811	4470	4466	3976	2691	2410	2377
ENSMUSG00000033705	4469	4059	3965	1869	1606	1555
ENSMUSG00000078622	4462	4282	3939	3099	2794	2739
ENSMUSG00000038095	4455	4034	3891	3047	2678	2624
ENSMUSG00000026604	4450	4234	4026	2790	2403	2363
ENSMUSG00000024974	4439	4029	3920	2910	2566	2634
ENSMUSG00000042079	4436	4124	3854	4955	4302	4272
ENSMUSG00000022817	4434	4108	4134	7338	6112	6195
ENSMUSG00000023068	4434	4245	3948	3197	2879	2868
ENSMUSG00000027108	4433	4115	3730	3700	3443	3409
ENSMUSG00000029405	4433	4315	4031	3317	2806	2870
ENSMUSG00000052707	4431	4155	3671	2018	1823	1808
ENSMUSG00000036046	4430	4291	4148	4941	4255	4303
ENSMUSG00000007892	4426	4141	3701	17501	15535	14971
ENSMUSG00000043535	4424	4260	4016	2443	2114	2216
ENSMUSG00000043207	4421	4252	3788	2883	2557	2555
ENSMUSG00000047888	4414	4299	4175	2646	2243	2303
ENSMUSG00000049421	4412	4031	3854	2439	2040	2045
ENSMUSG00000031960	4408	4321	3995	13240	11688	11630
ENSMUSG00000066036	4406	3996	4040	6556	5768	5569
ENSMUSG00000026335	4405	4196	3946	5237	4545	4623
ENSMUSG00000020592	4402	4103	3832	4593	4081	3925
ENSMUSG00000024098	4400	4115	3833	2820	2472	2388
ENSMUSG00000022364	4398	4093	3810	4741	4027	4079
ENSMUSG00000066406	4398	4071	3849	3232	2738	2805
ENSMUSG00000019848	4384	4081	3858	3742	3248	3235
ENSMUSG00000025326	4380	4056	3740	2285	2013	1981
ENSMUSG00000031659	4379	4274	4030	2795	2366	2337
ENSMUSG00000037234	4378	4154	3774	2120	1802	1924
ENSMUSG00000059895	4378	4209	4049	2447	2038	2106
ENSMUSG00000025287	4371	4318	3941	3027	2736	2849
ENSMUSG00000029472	4370	4167	3957	4640	4146	4191
ENSMUSG00000030770	4361	4121	3975	5905	5183	5094
ENSMUSG00000030774	4361	4251	3971	4108	3549	3515
ENSMUSG00000056091	4359	3904	3716	4127	3658	3585
ENSMUSG00000020074	4358	4075	3749	1970	1616	1781
ENSMUSG00000032560	4353	4148	3833	3380	3067	2960
ENSMUSG00000018293	4350	3884	3832	8776	7677	7289
ENSMUSG00000045414	4349	4043	3750	2608	2140	2335
ENSMUSG00000022641	4347	4152	3847	2681	2345	2392
ENSMUSG00000047407	4347	4101	3873	4667	4050	4125
ENSMUSG00000025860	4346	4152	3745	1902	1679	1717
ENSMUSG00000058230	4339	4058	3913	5413	4566	4451
ENSMUSG00000020473	4337	4172	4026	6037	5124	5290
ENSMUSG00000096910	4332	4192	4001	1383	1248	1171
ENSMUSG00000055723	4330	4174	3854	4813	4186	4404
ENSMUSG00000024853	4328	3901	3821	7384	6242	6092
ENSMUSG00000015766	4321	4222	3829	4788	4126	4061
ENSMUSG00000024283	4320	3991	3737	2975	2581	2532
ENSMUSG00000027366	4319	4177	3789	2186	1996	1912
ENSMUSG00000022812	4318	4072	3643	4523	3828	3784
ENSMUSG00000001416	4316	4330	4060	7149	6459	6262
ENSMUSG00000026516	4313	3953	3662	2002	1785	1877
ENSMUSG00000048271	4308	4120	3834	2838	2512	2567
ENSMUSG00000042626	4305	3958	3766	4210	3742	3678
ENSMUSG00000028367	4304	4064	3781	5802	4938	4871
ENSMUSG00000091243	4303	3846	3614	3383	2867	2936
ENSMUSG00000032332	4302	4159	3990	3274	2888	2930
ENSMUSG00000040731	4288	4037	3812	9512	8392	8339
ENSMUSG00000010277	4285	3870	3625	4602	4118	4034
ENSMUSG00000037111	4283	3998	3849	2964	2475	2662
ENSMUSG00000005656	4282	4258	3839	3150	2605	2745
ENSMUSG00000021495	4275	4067	3805	1634	1447	1427
ENSMUSG00000015714	4272	4042	3650	7500	6644	6707
ENSMUSG00000027699	4272	4051	3635	1772	1610	1554
ENSMUSG00000028842	4270	3909	3592	2066	1802	1781
ENSMUSG00000066306	4265	4098	3785	4297	3609	3555
ENSMUSG00000021870	4263	4041	3733	2696	2456	2421
ENSMUSG00000028961	4256	3838	3905	6727	5698	5634
ENSMUSG00000021814	4255	4004	3885	4920	4187	4133
ENSMUSG00000020108	4254	3901	3703	3573	3041	2970
ENSMUSG00000070544	4250	3991	3693	2982	2561	2689
ENSMUSG00000029177	4249	4032	3636	1724	1594	1480
ENSMUSG00000021036	4243	4101	3588	4269	3727	3685
ENSMUSG00000021114	4242	3915	3763	2862	2557	2564
ENSMUSG00000031529	4239	3975	3777	3731	3182	3271
ENSMUSG00000012422	4236	3716	3498	2884	2489	2499
ENSMUSG00000019975	4234	4035	3634	2199	2062	1933
ENSMUSG00000000711	4228	4014	3744	4435	4181	3930
ENSMUSG00000036503	4221	4047	3715	2969	2538	2594
ENSMUSG00000079037	4220	3990	3732	5983	5212	5155
ENSMUSG00000020321	4214	4119	3778	5268	4504	4674
ENSMUSG00000061665	4210	3771	3794	2073	1765	1797
ENSMUSG00000022003	4202	3975	3680	4624	3949	3963
ENSMUSG00000024238	4201	4065	3551	2421	2062	2241
ENSMUSG00000040990	4200	3943	3907	3639	3062	3157
ENSMUSG00000032637	4198	4001	3745	6263	5569	5391
ENSMUSG00000024404	4193	4039	3692	3346	2935	2973
ENSMUSG00000027624	4193	3808	3826	3906	3559	3525
ENSMUSG00000029221	4191	3753	3465	3024	2714	2669
ENSMUSG00000055053	4183	3719	3737	5938	5213	4985
ENSMUSG00000038119	4182	3801	3741	3271	2962	2849
ENSMUSG00000039367	4181	4126	3914	4801	4224	4172
ENSMUSG00000031453	4180	3840	3759	3212	2902	2914
ENSMUSG00000022607	4173	4066	3684	3661	3266	3260
ENSMUSG00000020078	4169	4058	3596	3505	3112	2961
ENSMUSG00000042390	4168	4041	3680	3713	3082	3241
ENSMUSG00000017843	4163	3979	3705	3812	3426	3409
ENSMUSG00000052534	4158	3821	3677	3076	2508	2593
ENSMUSG00000020705	4154	3790	3472	2766	2231	2177
ENSMUSG00000025199	4154	3863	3650	1877	1713	1724
ENSMUSG00000022914	4153	3883	3745	2202	2064	2034
ENSMUSG00000067851	4153	3969	3690	2760	2305	2423
ENSMUSG00000022887	4149	3954	3834	4512	3900	4005
ENSMUSG00000000957	4144	3943	3732	6262	5679	5301
ENSMUSG00000037643	4142	3800	3585	3671	3330	3189
ENSMUSG00000040054	4142	3984	3807	3220	2743	2839
ENSMUSG00000060636	4142	3603	3531	6745	6276	6205
ENSMUSG00000002957	4136	3785	3613	8056	6985	6953
ENSMUSG00000045482	4135	3821	3779	3210	2766	2609
ENSMUSG00000029422	4134	3769	3597	1752	1512	1505
ENSMUSG00000023852	4132	3858	3558	2520	1967	2200
ENSMUSG00000038991	4129	3971	3719	7015	6148	6194
ENSMUSG00000025609	4128	3769	3644	2495	2046	2131
ENSMUSG00000016664	4126	4132	3897	5391	4698	4603
ENSMUSG00000029752	4126	3774	3526	13674	12172	11961
ENSMUSG00000039105	4126	4006	3766	6544	5479	5450
ENSMUSG00000027254	4125	3887	3893	5156	4446	4297
ENSMUSG00000034724	4125	3818	3523	2275	1930	1943
ENSMUSG00000032407	4124	3944	3468	2044	1734	1732
ENSMUSG00000040322	4122	3785	3552	2931	2522	2528
ENSMUSG00000027162	4115	4049	3576	2126	1735	1782
ENSMUSG00000028480	4115	3776	3682	5780	5103	4841
ENSMUSG00000038587	4112	3951	3649	3382	3009	2988
ENSMUSG00000027642	4108	3869	3874	7759	6981	6958
ENSMUSG00000010097	4105	3978	3655	2194	1894	1803
ENSMUSG00000048379	4104	3928	3440	1620	1374	1524
ENSMUSG00000031197	4103	3904	3520	2876	2511	2549
ENSMUSG00000024593	4100	3829	3563	1855	1614	1645
ENSMUSG00000032875	4100	3846	3722	4262	3683	3686
ENSMUSG00000031231	4099	3853	3228	4200	3643	3726
ENSMUSG00000069769	4099	3647	3543	2802	2372	2514
ENSMUSG00000022772	4098	3907	3685	2470	2133	2245
ENSMUSG00000061244	4098	3960	3587	2059	1795	1748
ENSMUSG00000044308	4097	3876	3696	2988	2560	2627
ENSMUSG00000029238	4095	3893	3507	1849	1636	1748
ENSMUSG00000037331	4094	3920	3672	6318	5418	5415
ENSMUSG00000037416	4092	3702	3425	1623	1492	1549
ENSMUSG00000022858	4085	3828	3543	3054	2574	2668
ENSMUSG00000028790	4085	3786	3720	5472	4747	4868
ENSMUSG00000029461	4083	3903	3774	3390	3083	3011
ENSMUSG00000036273	4079	3808	3755	1996	1660	1717
ENSMUSG00000059495	4079	3868	3570	3170	2652	2821
ENSMUSG00000025544	4075	3860	3469	4331	3874	3917
ENSMUSG00000058600	4069	3713	3137	4420	3774	3805
ENSMUSG00000065954	4068	3797	3554	3141	2797	2647
ENSMUSG00000028284	4062	3906	3562	2333	2262	2036
ENSMUSG00000001774	4060	3822	3642	2784	2463	2407
ENSMUSG00000022841	4057	3854	3688	6442	5609	5586
ENSMUSG00000030016	4055	3734	3488	1890	1670	1625
ENSMUSG00000048874	4049	3827	3764	2881	2630	2501
ENSMUSG00000030231	4046	3768	3561	2157	2020	1870
ENSMUSG00000019087	4045	3727	3667	5506	4651	4611
ENSMUSG00000044627	4045	3688	3523	3709	3251	3337
ENSMUSG00000009291	4041	3636	3530	5667	4827	4768
ENSMUSG00000022351	4037	3844	3687	6163	5309	5451
ENSMUSG00000026718	4037	3913	3535	2980	2536	2578
ENSMUSG00000032531	4032	3713	3572	5633	4875	4824
ENSMUSG00000031007	4031	3747	3425	3237	2873	2841
ENSMUSG00000022536	4030	3870	3643	3194	2780	2861
ENSMUSG00000024097	4030	3726	3293	2612	2381	2314
ENSMUSG00000021770	4026	3612	3440	2519	2210	2264
ENSMUSG00000024960	4026	3661	3575	3813	3390	3343
ENSMUSG00000024290	4024	3750	3451	1871	1733	1747
ENSMUSG00000043962	4023	3798	3609	3784	3364	3160
ENSMUSG00000022185	4020	3815	3634	2673	2293	2390
ENSMUSG00000025630	4020	3769	3570	2754	2414	2388
ENSMUSG00000030704	4017	3647	3183	3207	2833	2905
ENSMUSG00000031068	4017	3690	3466	4641	3984	3953
ENSMUSG00000047414	4016	3805	3458	2348	2046	2060
ENSMUSG00000018377	4015	3828	3588	2697	2434	2214
ENSMUSG00000021969	4011	3951	3486	2223	1898	1933
ENSMUSG00000020695	4010	3855	3699	5361	4736	4625
ENSMUSG00000031628	4010	3826	3482	1495	1172	1224
ENSMUSG00000027091	4009	3589	3357	2932	2608	2560
ENSMUSG00000035545	4003	3779	3621	2013	1768	1678
ENSMUSG00000030058	3999	3640	3429	5616	4816	4859
ENSMUSG00000028745	3993	3776	3737	6856	6102	6041
ENSMUSG00000029178	3992	3681	3497	2485	2090	2280
ENSMUSG00000032932	3992	3760	3459	2355	2012	2148
ENSMUSG00000017631	3990	3750	3596	3435	2956	3009
ENSMUSG00000017831	3988	3752	3627	2811	2508	2513
ENSMUSG00000026150	3986	3767	3505	2575	2383	2427
ENSMUSG00000027331	3985	3665	3458	2026	1799	1777
ENSMUSG00000060510	3976	3839	3476	2200	1768	1892
ENSMUSG00000029152	3969	3748	3431	4042	3552	3610
ENSMUSG00000019889	3964	3737	3626	3436	2935	2845
ENSMUSG00000027550	3963	3723	3621	3128	2763	2810
ENSMUSG00000004364	3961	3720	3455	3057	2620	2775
ENSMUSG00000005125	3960	3802	3568	8874	7651	7722
ENSMUSG00000029202	3956	3752	3295	2403	2093	2059
ENSMUSG00000030313	3955	3778	3429	1739	1592	1515
ENSMUSG00000064210	3955	3595	3547	3783	3345	3269
ENSMUSG00000093930	3954	3830	3314	3266	2906	2789
ENSMUSG00000052337	3953	3758	3552	3720	3189	3166
ENSMUSG00000040268	3950	3602	3327	2082	1926	1846
ENSMUSG00000022475	3944	3715	3483	2603	2095	2173
ENSMUSG00000041236	3944	3848	3550	2705	2291	2330
ENSMUSG00000034021	3941	3865	3647	2257	2035	2044
ENSMUSG00000041763	3938	3782	3485	2837	2349	2605
ENSMUSG00000026349	3934	3715	3364	1862	1579	1640
ENSMUSG00000003131	3933	3685	3397	3584	3237	3194
ENSMUSG00000022337	3933	3505	3439	3077	2580	2627
ENSMUSG00000022105	3930	3695	3372	1569	1335	1396
ENSMUSG00000027555	3928	3770	3478	2626	2371	2313
ENSMUSG00000037400	3924	3446	3289	2222	1781	1828
ENSMUSG00000051341	3915	3838	3529	1387	1231	1218
ENSMUSG00000008892	3913	3590	3209	5407	4835	4618
ENSMUSG00000025162	3913	3643	3354	4839	4201	4260
ENSMUSG00000021178	3911	3788	3581	5655	5074	4900
ENSMUSG00000041685	3905	3645	3367	1701	1478	1473
ENSMUSG00000000600	3903	3633	3438	1575	1412	1425
ENSMUSG00000026421	3903	3742	3404	8663	7459	7290
ENSMUSG00000068036	3903	3566	3456	3150	2714	2864
ENSMUSG00000003316	3901	3906	3509	5342	4531	4551
ENSMUSG00000033581	3896	3648	3423	3969	3400	3456
ENSMUSG00000022263	3895	3607	3521	2553	2283	2145
ENSMUSG00000022710	3893	3746	3468	3627	3153	3137
ENSMUSG00000038943	3893	3562	3484	2250	1864	1881
ENSMUSG00000011958	3891	3847	3454	3327	2966	2982
ENSMUSG00000037894	3891	3608	3468	7528	6426	6534
ENSMUSG00000008393	3890	3696	3429	5000	4320	4273
ENSMUSG00000022024	3890	3361	3193	3037	2714	2639
ENSMUSG00000030978	3889	3608	3390	3487	2880	2900
ENSMUSG00000046324	3889	3878	3456	2368	2087	1944
ENSMUSG00000006373	3884	3628	3383	4208	3518	3668
ENSMUSG00000027522	3883	3644	3468	1905	1608	1639
ENSMUSG00000017144	3882	3641	3211	6910	5944	5903
ENSMUSG00000028134	3882	3815	3542	1966	1747	1723
ENSMUSG00000021264	3881	3595	3431	3639	3146	3184
ENSMUSG00000026586	3881	3630	3361	3129	2705	2807
ENSMUSG00000003352	3880	3730	3382	3841	3368	3233
ENSMUSG00000020883	3879	3541	3398	2430	2233	2165
ENSMUSG00000027208	3879	3864	3417	2512	2198	2051
ENSMUSG00000021945	3878	3578	3408	2063	1617	1661
ENSMUSG00000045817	3876	3594	3373	3645	3217	3121
ENSMUSG00000032855	3872	3543	3674	3365	3000	2944
ENSMUSG00000001847	3871	3688	3224	6228	5481	5480
ENSMUSG00000039219	3869	3671	3349	1516	1329	1402
ENSMUSG00000020869	3868	3662	3361	7811	6557	6415
ENSMUSG00000030189	3867	3583	3385	8964	7814	7664
ENSMUSG00000029430	3865	3602	3228	8301	7392	7305
ENSMUSG00000017781	3861	3798	3457	4432	4078	3984
ENSMUSG00000074802	3854	3567	3417	1357	1149	1188
ENSMUSG00000027439	3839	3455	3162	2135	1896	2059
ENSMUSG00000026535	3836	3658	3413	2871	2478	2528
ENSMUSG00000037270	3836	3668	3355	2237	1963	1866
ENSMUSG00000022150	3835	3535	3368	3034	2567	2654
ENSMUSG00000031402	3832	3523	3400	3162	2801	2907
ENSMUSG00000024937	3826	3712	3745	4773	4092	4202
ENSMUSG00000047714	3823	3770	3384	2816	2557	2582
ENSMUSG00000029686	3820	3600	3230	2827	2524	2500
ENSMUSG00000054611	3820	3496	3431	3127	2728	2683
ENSMUSG00000001424	3819	3597	3542	10135	8712	8664
ENSMUSG00000014355	3814	3623	3469	4394	3803	3794
ENSMUSG00000024583	3814	3639	3307	3955	3487	3424
ENSMUSG00000032621	3808	3696	3315	1773	1483	1479
ENSMUSG00000042699	3808	3588	3232	2625	2336	2274
ENSMUSG00000020198	3807	3516	3474	3411	2949	3017
ENSMUSG00000056429	3807	3742	3505	3291	2871	2838
ENSMUSG00000034109	3806	3595	3230	3154	2782	2791
ENSMUSG00000017760	3803	3623	3495	5537	5000	4665
ENSMUSG00000019873	3803	3316	3206	2299	1940	1957
ENSMUSG00000074748	3801	3646	3470	3984	3589	3658
ENSMUSG00000022974	3796	3644	3374	1733	1504	1448
ENSMUSG00000036580	3793	3399	3355	6106	5506	5555
ENSMUSG00000026827	3792	3531	3364	3335	2893	2953
ENSMUSG00000040760	3791	3354	3199	2306	1924	2036
ENSMUSG00000045210	3788	3685	3334	2323	2030	1986
ENSMUSG00000026867	3787	3478	3341	3487	3131	3147
ENSMUSG00000057230	3787	3422	3181	2301	2013	2160
ENSMUSG00000074743	3787	3505	3295	2945	2496	2555
ENSMUSG00000022142	3783	3418	3210	1951	1648	1726
ENSMUSG00000051510	3779	3551	3389	3546	3108	2968
ENSMUSG00000031446	3778	3716	3343	3469	2955	3107
ENSMUSG00000020516	3777	3540	3285	1776	1526	1588
ENSMUSG00000022257	3777	3593	3298	4962	4623	4384
ENSMUSG00000040725	3775	3728	3628	5805	5218	5092
ENSMUSG00000063882	3772	3575	3310	4741	4184	4146
ENSMUSG00000090862	3771	3525	3202	7393	6890	6497
ENSMUSG00000032418	3770	3364	3304	4186	3901	3769
ENSMUSG00000045679	3765	3387	3281	1528	1303	1406
ENSMUSG00000033953	3764	3504	3194	3371	2908	3045
ENSMUSG00000022750	3763	3503	3457	3551	3129	3122
ENSMUSG00000062203	3762	3427	3252	3573	3460	3178
ENSMUSG00000056220	3760	3515	3217	3531	3121	3211
ENSMUSG00000036707	3753	3376	3212	2815	2428	2445
ENSMUSG00000074781	3752	3436	3261	3373	2975	2969
ENSMUSG00000021549	3751	3571	3391	1730	1414	1588
ENSMUSG00000031309	3751	3578	3206	2589	2395	2372
ENSMUSG00000002233	3750	3657	3423	8354	7362	7269
ENSMUSG00000056050	3748	3733	3479	3158	2761	2799
ENSMUSG00000033684	3741	3399	3227	4316	3736	3846
ENSMUSG00000003360	3740	3731	3556	4741	4238	4004
ENSMUSG00000026159	3740	3322	3209	2307	2024	2044
ENSMUSG00000046230	3739	3494	3164	2260	1924	1903
ENSMUSG00000055302	3739	3633	3519	4733	4503	4237
ENSMUSG00000021365	3738	3384	3339	3422	2906	2985
ENSMUSG00000022389	3736	3607	3295	3126	2652	2681
ENSMUSG00000014077	3735	3501	3288	4762	4214	4289
ENSMUSG00000067194	3731	3573	3139	3557	3110	3064
ENSMUSG00000020917	3726	3559	3517	4986	4327	4272
ENSMUSG00000022629	3725	3634	3335	1468	1288	1305
ENSMUSG00000024940	3724	3623	3328	4054	3596	3568
ENSMUSG00000029833	3724	3428	3213	2402	2086	2064
ENSMUSG00000022404	3723	3429	3094	3061	2542	2569
ENSMUSG00000059005	3722	3527	3138	2554	2088	2204
ENSMUSG00000054408	3721	3567	3233	4156	3699	3821
ENSMUSG00000040711	3720	3235	3291	3294	2939	2804
ENSMUSG00000064289	3720	3375	3173	1989	1787	1633
ENSMUSG00000021987	3716	3406	3159	2280	2034	1907
ENSMUSG00000022811	3716	3672	3235	2281	1995	1981
ENSMUSG00000024383	3716	3469	3259	1836	1615	1728
ENSMUSG00000026842	3716	3398	3415	3159	2755	2643
ENSMUSG00000006169	3715	3506	3420	3779	3135	3134
ENSMUSG00000016541	3711	3433	3218	6514	5693	5876
ENSMUSG00000032594	3711	3397	3349	2406	2204	2200
ENSMUSG00000051154	3707	3380	3087	2271	1901	1977
ENSMUSG00000039967	3701	3245	3043	1444	1353	1270
ENSMUSG00000035152	3699	3424	3251	5868	5033	5016
ENSMUSG00000064061	3699	3437	3184	1390	1208	1167
ENSMUSG00000038975	3697	3479	3330	3256	2929	2852
ENSMUSG00000026667	3695	3529	3221	2218	2018	1859
ENSMUSG00000014226	3692	3598	3158	3206	2947	3045
ENSMUSG00000034460	3692	3425	3290	1552	1428	1364
ENSMUSG00000021024	3690	3495	3225	3609	3191	3132
ENSMUSG00000029836	3689	3643	3187	2693	2284	2368
ENSMUSG00000035395	3689	3434	3138	1202	977	1040
ENSMUSG00000003617	3686	3289	3014	2302	1974	2093
ENSMUSG00000019942	3685	3367	3290	2675	2270	2178
ENSMUSG00000024594	3685	3520	3246	3482	3149	3167
ENSMUSG00000020936	3682	3576	3505	6100	5114	5194
ENSMUSG00000028630	3678	3299	3096	2174	1879	1966
ENSMUSG00000049866	3677	3246	3056	2342	2190	2070
ENSMUSG00000012443	3676	3593	3306	1478	1274	1215
ENSMUSG00000002107	3674	3312	3202	3338	2751	2952
ENSMUSG00000038274	3671	3603	3324	8309	7392	7264
ENSMUSG00000027663	3670	3598	3218	3316	3038	2988
ENSMUSG00000001729	3667	3376	3137	5725	5087	4820
ENSMUSG00000019189	3665	3461	3235	3162	2847	2671
ENSMUSG00000026623	3660	3444	3220	2344	2103	2118
ENSMUSG00000031167	3660	3550	3283	4419	4017	3775
ENSMUSG00000040852	3660	3452	3177	1810	1494	1487
ENSMUSG00000052911	3658	3306	3357	4396	3929	3828
ENSMUSG00000020246	3653	3343	3227	2166	1879	1818
ENSMUSG00000022358	3652	3356	3240	1717	1462	1463
ENSMUSG00000032042	3651	3291	3125	6309	5616	5372
ENSMUSG00000041815	3651	3393	3228	4618	4109	3975
ENSMUSG00000041740	3649	3275	3163	5587	5095	4879
ENSMUSG00000052593	3645	3396	3136	2235	2087	1961
ENSMUSG00000001576	3642	3635	3380	5711	4779	4901
ENSMUSG00000006273	3642	3510	3342	4963	4364	4294
ENSMUSG00000021500	3642	3457	3316	2542	2298	2267
ENSMUSG00000079084	3641	3449	3219	1339	1145	1124
ENSMUSG00000001289	3639	3300	3206	4478	4037	3972
ENSMUSG00000039852	3639	3503	3506	3963	3556	3534
ENSMUSG00000026883	3638	3387	3366	3076	2662	2601
ENSMUSG00000035242	3638	3512	3349	8329	7593	7103
ENSMUSG00000031299	3636	3533	3174	3755	3287	3231
ENSMUSG00000019370	3635	3446	3442	7062	6000	6175
ENSMUSG00000035898	3631	3460	3062	1603	1416	1342
ENSMUSG00000027111	3627	3344	3429	3190	2871	2752
ENSMUSG00000002028	3622	3426	3313	2572	2322	2330
ENSMUSG00000022043	3621	3299	3222	6592	5840	5793
ENSMUSG00000000804	3620	3366	3135	2038	1755	1763
ENSMUSG00000022146	3620	3387	3187	2787	2447	2380
ENSMUSG00000021190	3615	3467	3213	5509	4946	4900
ENSMUSG00000038324	3610	3651	3268	5261	4552	4563
ENSMUSG00000046785	3608	3283	3148	2115	1731	1749
ENSMUSG00000097789	3607	3334	3280	1813	1455	1551
ENSMUSG00000004040	3606	3371	3308	5006	4538	4468
ENSMUSG00000037012	3606	3172	3209	5602	4823	4762
ENSMUSG00000045205	3601	3253	3072	1782	1558	1564
ENSMUSG00000027282	3600	3405	3159	3183	2691	2666
ENSMUSG00000039031	3598	3470	3144	1327	1106	1187
ENSMUSG00000024392	3597	3491	3344	5965	5193	5189
ENSMUSG00000026663	3596	3307	3103	5257	4562	4562
ENSMUSG00000007458	3593	3405	3161	4156	3620	3529
ENSMUSG00000021281	3592	3217	3178	6683	5895	5835
ENSMUSG00000026229	3590	3470	3252	4559	3931	3938
ENSMUSG00000041852	3589	3440	3119	2471	2175	2131
ENSMUSG00000003721	3579	3335	3119	2683	2298	2175
ENSMUSG00000031604	3579	3523	3241	4394	3849	3957
ENSMUSG00000074994	3573	3292	3134	2293	2054	1944
ENSMUSG00000038736	3572	3378	3077	2740	2399	2379
ENSMUSG00000028883	3571	3466	3185	2498	2261	2236
ENSMUSG00000024095	3568	3369	3269	2761	2489	2483
ENSMUSG00000025321	3568	3371	3043	1363	1186	1160
ENSMUSG00000020738	3567	3306	3154	3749	3189	3090
ENSMUSG00000048000	3564	3326	3224	3094	2893	2691
ENSMUSG00000026031	3562	3266	2975	1424	1224	1215
ENSMUSG00000020611	3561	3557	3278	3121	2702	2661
ENSMUSG00000024002	3559	3253	3116	4015	3502	3449
ENSMUSG00000051790	3559	3312	3139	2408	2007	2012
ENSMUSG00000033955	3557	3321	3126	3946	3471	3503
ENSMUSG00000007670	3556	3276	3197	4608	3987	4014
ENSMUSG00000020483	3555	3276	3070	3500	3125	3125
ENSMUSG00000027630	3555	3297	3057	2392	2091	2244
ENSMUSG00000031095	3552	3387	3283	2310	2050	1950
ENSMUSG00000035437	3552	3420	3188	2168	2073	1996
ENSMUSG00000027180	3541	3389	3126	2365	2073	2030
ENSMUSG00000029552	3541	3519	3078	2795	2463	2472
ENSMUSG00000020790	3539	3374	3194	3136	2770	2768
ENSMUSG00000056211	3539	3182	3066	2997	2543	2617
ENSMUSG00000028402	3538	3201	3110	2274	2043	1985
ENSMUSG00000027804	3537	3190	2992	2507	2224	2240
ENSMUSG00000048249	3536	3412	2984	1760	1445	1481
ENSMUSG00000034636	3535	3234	3089	3826	3340	3404
ENSMUSG00000032350	3534	3227	2891	2199	1896	1871
ENSMUSG00000075706	3532	3267	3044	11804	10297	10268
ENSMUSG00000022205	3530	3339	3000	3097	2693	2876
ENSMUSG00000060600	3529	3415	3109	6149	5436	5489
ENSMUSG00000022195	3528	3500	3221	2033	1735	1858
ENSMUSG00000035649	3525	3505	3216	1422	1286	1202
ENSMUSG00000037470	3521	3310	3071	3584	3137	3145
ENSMUSG00000061130	3520	3390	3017	2571	2263	2284
ENSMUSG00000015697	3517	3203	3128	2136	1794	1742
ENSMUSG00000028312	3516	3158	3070	1135	1076	1072
ENSMUSG00000000346	3515	3192	2978	5652	4844	4992
ENSMUSG00000056536	3512	3205	3116	2283	1936	2031
ENSMUSG00000027852	3508	3149	2927	2631	2256	2277
ENSMUSG00000024780	3507	3353	3099	1756	1488	1471
ENSMUSG00000028412	3504	3293	3059	2499	2086	2157
ENSMUSG00000000420	3502	3155	3156	2281	1990	1988
ENSMUSG00000024976	3501	3373	3035	2204	1967	1999
ENSMUSG00000036591	3499	3381	3269	2909	2440	2408
ENSMUSG00000051367	3499	3382	3060	2582	2204	2194
ENSMUSG00000063531	3495	3254	2969	2276	1947	1942
ENSMUSG00000020385	3492	3371	2970	1252	1134	1176
ENSMUSG00000039456	3490	3257	3147	1697	1438	1470
ENSMUSG00000028583	3489	3267	2954	4156	3685	3786
ENSMUSG00000042613	3488	3246	3044	3372	3022	2972
ENSMUSG00000001507	3487	3116	3152	4119	3532	3462
ENSMUSG00000067288	3483	3287	2816	5414	4243	4409
ENSMUSG00000008730	3482	3011	3087	2904	2556	2481
ENSMUSG00000032547	3482	3263	3138	4442	3845	3786
ENSMUSG00000008136	3481	3234	3216	5058	4654	4952
ENSMUSG00000001089	3479	3190	3161	2962	2504	2498
ENSMUSG00000040462	3477	3221	3085	4408	3889	3772
ENSMUSG00000040415	3475	3382	3113	2072	1768	1754
ENSMUSG00000067931	3475	3322	3080	847	776	739
ENSMUSG00000028413	3474	3324	3261	5234	4652	4553
ENSMUSG00000072235	3473	3346	3102	6150	5491	5344
ENSMUSG00000036986	3472	3387	3203	2863	2548	2502
ENSMUSG00000021112	3471	3205	3008	1776	1596	1631
ENSMUSG00000042605	3469	3283	3114	3110	2671	2519
ENSMUSG00000019998	3468	3179	2965	3247	2803	2747
ENSMUSG00000039202	3467	3153	3145	3254	2812	2731
ENSMUSG00000039234	3466	3332	3203	4734	4194	4203
ENSMUSG00000062397	3466	3177	3075	3606	3402	3376
ENSMUSG00000020821	3465	3184	3056	4330	3571	3500
ENSMUSG00000002102	3463	3151	3012	5886	5124	5109
ENSMUSG00000024843	3463	3221	3110	3161	2715	2889
ENSMUSG00000024122	3461	3216	3279	2304	2024	1998
ENSMUSG00000015749	3460	3529	3055	3292	2935	2997
ENSMUSG00000000278	3459	3178	3134	7429	6343	6406
ENSMUSG00000027823	3457	3201	3028	2964	2545	2601
ENSMUSG00000029826	3453	3197	3036	5228	4372	4440
ENSMUSG00000026739	3452	3215	2852	1856	1552	1600
ENSMUSG00000056234	3452	3267	3043	2373	2055	2117
ENSMUSG00000035181	3451	3200	2862	3181	2710	2778
ENSMUSG00000037935	3450	3437	2996	3360	2966	2873
ENSMUSG00000037343	3449	3139	2997	2209	1913	1981
ENSMUSG00000017428	3448	3222	3035	3970	3442	3313
ENSMUSG00000026072	3448	3052	2872	2116	1873	1869
ENSMUSG00000031290	3447	3214	2909	1569	1420	1297
ENSMUSG00000030671	3444	3096	2996	2156	2014	1899
ENSMUSG00000020091	3441	3238	3109	4506	4016	3915
ENSMUSG00000020570	3441	3211	3055	3047	2456	2572
ENSMUSG00000031393	3441	3212	2972	2610	2280	2360
ENSMUSG00000026779	3436	3083	2882	971	772	961
ENSMUSG00000031930	3434	3404	3189	2404	2032	2083
ENSMUSG00000030629	3431	3220	3006	1813	1598	1605
ENSMUSG00000029071	3430	3321	3100	2964	2490	2480
ENSMUSG00000033444	3429	3225	3024	2815	2365	2347
ENSMUSG00000023169	3427	3278	2978	3733	3314	3237
ENSMUSG00000027900	3427	3176	2818	1555	1424	1411
ENSMUSG00000054364	3425	3281	3024	3904	3343	3325
ENSMUSG00000024487	3424	2988	2946	2902	2540	2769
ENSMUSG00000030884	3424	3299	3114	4155	3636	3554
ENSMUSG00000020075	3422	3022	2951	5022	4428	4261
ENSMUSG00000038039	3421	3132	2941	1459	1238	1278
ENSMUSG00000043733	3421	3124	3014	3863	3307	3218
ENSMUSG00000009035	3420	3244	3122	3867	3424	3156
ENSMUSG00000017009	3419	3224	3155	3976	3335	3460
ENSMUSG00000029622	3416	3382	3174	5643	4845	4736
ENSMUSG00000005566	3415	3140	2952	5851	5111	4938
ENSMUSG00000038619	3413	3236	3062	4421	4036	3900
ENSMUSG00000063011	3411	3342	3111	3940	3399	3407
ENSMUSG00000024072	3408	3036	3031	2400	2089	2130
ENSMUSG00000056216	3406	3179	2882	3274	2831	2948
ENSMUSG00000003778	3405	3196	2989	1915	1687	1749
ENSMUSG00000020572	3405	3403	3247	2771	2551	2388
ENSMUSG00000001642	3402	3383	3110	5330	4704	4757
ENSMUSG00000038495	3402	3071	2970	2736	2228	2200
ENSMUSG00000060992	3402	3150	2999	5747	4784	4915
ENSMUSG00000032481	3400	3176	3159	4154	3686	3652
ENSMUSG00000024603	3396	3161	2953	3058	2683	2710
ENSMUSG00000029684	3396	3296	2905	2328	2130	2086
ENSMUSG00000028675	3395	3064	2901	2545	2207	2260
ENSMUSG00000037104	3395	3315	2995	2619	2253	2351
ENSMUSG00000017686	3393	3225	2873	2320	2180	2170
ENSMUSG00000025423	3391	3324	2947	2272	2012	2077
ENSMUSG00000032737	3388	3274	3132	3753	3299	3252
ENSMUSG00000020064	3387	3280	3069	2055	1888	1954
ENSMUSG00000025510	3387	3096	2937	5538	4852	4803
ENSMUSG00000039753	3385	3155	3020	2104	1841	1951
ENSMUSG00000009030	3381	3125	2903	1624	1440	1344
ENSMUSG00000030082	3379	3077	2926	5467	4795	4668
ENSMUSG00000055024	3378	3254	3085	2463	2191	2159
ENSMUSG00000041219	3377	3108	2854	1401	1236	1150
ENSMUSG00000025228	3375	3122	2945	4686	4151	4069
ENSMUSG00000004221	3363	3141	3022	2291	2113	2202
ENSMUSG00000001419	3362	3308	3363	3027	2643	2653
ENSMUSG00000019849	3361	3119	2978	5338	4595	4403
ENSMUSG00000027379	3359	3137	2973	1102	931	961
ENSMUSG00000046311	3355	3113	2749	1282	1153	1148
ENSMUSG00000033732	3354	3355	3048	3154	2731	2736
ENSMUSG00000038521	3354	3227	3038	1516	1389	1306
ENSMUSG00000026727	3352	3193	2890	3426	2983	3001
ENSMUSG00000056260	3352	3111	2853	1260	1125	1081
ENSMUSG00000027593	3351	3221	2865	5858	4993	4955
ENSMUSG00000029106	3348	3137	2962	4207	3769	3621
ENSMUSG00000051579	3348	3050	2903	2538	2203	2229
ENSMUSG00000045136	3347	3113	2897	6001	5375	4900
ENSMUSG00000032555	3344	3364	3240	1407	1192	1181
ENSMUSG00000042506	3341	3203	3002	4580	3988	4092
ENSMUSG00000024953	3336	3014	2918	6293	5514	5299
ENSMUSG00000032314	3336	3205	2916	3023	2638	2647
ENSMUSG00000004865	3335	3182	2929	2582	2271	2240
ENSMUSG00000000901	3334	3054	3074	6922	6203	6139
ENSMUSG00000005312	3334	3099	2879	4531	3916	4051
ENSMUSG00000039879	3333	3079	2925	1692	1475	1465
ENSMUSG00000022982	3332	3008	2815	5158	4778	4774
ENSMUSG00000026817	3332	3236	3125	4576	3795	3750
ENSMUSG00000046836	3330	3137	2807	2430	2278	2192
ENSMUSG00000035161	3329	3320	3099	1563	1344	1392
ENSMUSG00000005034	3326	3227	2936	3350	2865	2891
ENSMUSG00000008348	3326	3139	3031	4917	4439	4266
ENSMUSG00000036745	3325	3247	2958	1640	1343	1454
ENSMUSG00000021838	3324	3200	2913	2407	2161	2128
ENSMUSG00000053110	3324	3081	2819	3125	2771	2737
ENSMUSG00000058704	3322	3046	2892	2282	1977	2102
ENSMUSG00000040848	3320	2970	2877	4068	3662	3639
ENSMUSG00000027652	3319	3319	3004	3425	3111	3064
ENSMUSG00000040774	3318	3001	3122	1890	1613	1615
ENSMUSG00000041702	3318	2999	2803	2125	1892	1924
ENSMUSG00000059588	3317	3046	2888	1217	979	1035
ENSMUSG00000054405	3314	3187	2887	3200	2816	2884
ENSMUSG00000021917	3312	3105	2909	3986	3677	3671
ENSMUSG00000039988	3309	3067	2798	2566	2164	2100
ENSMUSG00000067942	3308	3109	2845	983	845	939
ENSMUSG00000038416	3306	3090	2736	2698	2306	2387
ENSMUSG00000019977	3305	3148	2901	3245	2843	2821
ENSMUSG00000022808	3305	3079	2784	2683	2288	2366
ENSMUSG00000028780	3302	3091	2878	2768	2304	2294
ENSMUSG00000030967	3302	3087	2798	1895	1645	1647
ENSMUSG00000026781	3301	3012	2785	1406	1179	1180
ENSMUSG00000035173	3301	3048	2963	2320	2020	1953
ENSMUSG00000025492	3293	3059	2992	6805	5649	5575
ENSMUSG00000030751	3293	3031	2852	2571	2341	2336
ENSMUSG00000066037	3293	3153	2792	2684	2263	2402
ENSMUSG00000021819	3292	3217	2973	2302	1891	1767
ENSMUSG00000055980	3292	3140	2932	1261	1064	1079
ENSMUSG00000039477	3291	2879	2825	2851	2377	2321
ENSMUSG00000006676	3286	3260	3032	3633	3179	3148
ENSMUSG00000056737	3284	3098	3048	7201	6427	5995
ENSMUSG00000022500	3283	3122	2950	5361	4580	4781
ENSMUSG00000023048	3278	3103	2938	3172	2779	2599
ENSMUSG00000000538	3276	2938	2872	1670	1601	1460
ENSMUSG00000028514	3276	3074	2921	2766	2481	2459
ENSMUSG00000025935	3275	3152	2983	3017	2655	2612
ENSMUSG00000013698	3274	3075	2967	4381	3814	3618
ENSMUSG00000074925	3273	3103	2905	1658	1465	1488
ENSMUSG00000005871	3268	3062	2881	1859	1625	1616
ENSMUSG00000027177	3268	3051	2996	2049	1813	1873
ENSMUSG00000038267	3266	3094	2862	1926	1761	1747
ENSMUSG00000011831	3265	3125	2991	1963	1645	1614
ENSMUSG00000027665	3263	3032	2778	2211	1916	1962
ENSMUSG00000039285	3261	3076	2888	2032	1745	1707
ENSMUSG00000053470	3261	3067	2775	1803	1579	1514
ENSMUSG00000027067	3255	3040	2977	5445	4976	4861
ENSMUSG00000094441	3255	3056	2933	1032	942	872
ENSMUSG00000027698	3254	2908	2729	1557	1338	1466
ENSMUSG00000037486	3252	2922	2856	1692	1417	1432
ENSMUSG00000029390	3250	3019	2829	3742	3235	3187
ENSMUSG00000026657	3246	3075	2817	1832	1542	1489
ENSMUSG00000027864	3244	3056	2862	4179	3433	3459
ENSMUSG00000018160	3241	3015	2819	2684	2208	2432
ENSMUSG00000020964	3241	3069	2793	4912	4277	4031
ENSMUSG00000021670	3239	2932	2799	3460	3027	2880
ENSMUSG00000025979	3239	2875	2730	2148	1812	1881
ENSMUSG00000023015	3234	2910	2863	3082	2750	2629
ENSMUSG00000032030	3234	3044	2796	1783	1634	1645
ENSMUSG00000033499	3231	3138	2904	2503	2183	2214
ENSMUSG00000034252	3231	3052	2777	2023	1761	1800
ENSMUSG00000025369	3230	3214	2995	3239	2893	2776
ENSMUSG00000036752	3229	3235	3141	4064	3699	3537
ENSMUSG00000022391	3228	2847	2919	3695	3240	3233
ENSMUSG00000003810	3226	3007	3009	2819	2409	2406
ENSMUSG00000043067	3226	3121	2994	2349	2116	2009
ENSMUSG00000032349	3225	3060	2788	3352	3000	3007
ENSMUSG00000090733	3224	3086	2620	5851	5060	5108
ENSMUSG00000026914	3223	3151	2916	3246	3140	2980
ENSMUSG00000048279	3222	2889	2779	1210	1027	1079
ENSMUSG00000041168	3221	3154	2998	8771	7747	7667
ENSMUSG00000009376	3220	3102	2729	2205	1896	1872
ENSMUSG00000043019	3220	3032	2921	1921	1766	1696
ENSMUSG00000021244	3219	3069	2846	3063	2528	2494
ENSMUSG00000020190	3217	2984	2984	4982	4344	4176
ENSMUSG00000005686	3216	3162	3129	2120	1836	1805
ENSMUSG00000022338	3216	2982	2627	1510	1295	1312
ENSMUSG00000039801	3216	3074	2883	1951	1653	1742
ENSMUSG00000018363	3214	2920	2781	2482	2120	2092
ENSMUSG00000037855	3211	3083	2756	1804	1564	1557
ENSMUSG00000058407	3210	3046	2826	2423	2014	2100
ENSMUSG00000021957	3207	3055	3003	7480	6614	6438
ENSMUSG00000019432	3206	3061	3038	3251	2943	2806
ENSMUSG00000034290	3206	3019	2846	3326	3003	2860
ENSMUSG00000027363	3204	2931	2820	2441	2035	2143
ENSMUSG00000028136	3204	2990	2804	3179	2751	2681
ENSMUSG00000003660	3203	3071	2960	5395	4681	4472
ENSMUSG00000027879	3203	3002	2872	2663	2389	2451
ENSMUSG00000029655	3203	2989	2813	1977	1623	1713
ENSMUSG00000039005	3203	2976	2825	1788	1644	1643
ENSMUSG00000042625	3202	3236	2890	1780	1649	1494
ENSMUSG00000058793	3200	3059	2944	3624	3213	3165
ENSMUSG00000036402	3198	3032	2626	3545	3146	3039
ENSMUSG00000021054	3195	2966	2734	2394	1988	2088
ENSMUSG00000024026	3193	3165	2732	3793	3324	3425
ENSMUSG00000005873	3191	3010	2791	4311	3859	3664
ENSMUSG00000069539	3190	3091	2746	2190	1885	1921
ENSMUSG00000020640	3189	3112	2842	1894	1587	1657
ENSMUSG00000059040	3189	2931	2751	4777	4121	3980
ENSMUSG00000009907	3186	2948	2786	1975	1790	1755
ENSMUSG00000036197	3186	3083	2907	1386	1084	1187
ENSMUSG00000031740	3185	2948	2817	4353	3847	3863
ENSMUSG00000018666	3184	2984	2648	2320	2042	2015
ENSMUSG00000020271	3183	3069	2969	4010	3315	3381
ENSMUSG00000057406	3183	2985	2716	2681	2346	2396
ENSMUSG00000005371	3171	3061	2783	2066	1760	1823
ENSMUSG00000033400	3165	3023	2925	2827	2395	2431
ENSMUSG00000042460	3165	2991	2749	1763	1566	1490
ENSMUSG00000070372	3165	2968	2738	2633	2185	2344
ENSMUSG00000078671	3165	2969	2804	2368	2001	2028
ENSMUSG00000031093	3163	3011	2850	1866	1579	1568
ENSMUSG00000034574	3163	3108	2851	2638	2315	2394
ENSMUSG00000020900	3162	2907	2759	3828	3306	3334
ENSMUSG00000022680	3161	3119	2963	3893	3297	3213
ENSMUSG00000038116	3161	3094	2874	2369	1996	2022
ENSMUSG00000021540	3160	2947	2683	2371	2030	2054
ENSMUSG00000031065	3157	2922	2834	4030	3592	3660
ENSMUSG00000033943	3157	3057	2770	1873	1589	1628
ENSMUSG00000022781	3155	2967	2735	2751	2414	2346
ENSMUSG00000066568	3155	3040	2877	3912	3594	3588
ENSMUSG00000002297	3154	3012	2835	1586	1311	1394
ENSMUSG00000020255	3154	2871	2648	2402	2128	2121
ENSMUSG00000022110	3154	2987	2706	2291	1895	1942
ENSMUSG00000024620	3154	2957	2738	4295	3625	3623
ENSMUSG00000041297	3152	2917	2775	1916	1614	1656
ENSMUSG00000029385	3151	2842	2723	1376	1249	1274
ENSMUSG00000062627	3147	3122	2754	1247	1151	1081
ENSMUSG00000057863	3146	3048	2766	9270	8190	7901
ENSMUSG00000024900	3144	3032	2719	2846	2408	2468
ENSMUSG00000023075	3143	2751	2576	2329	2033	1948
ENSMUSG00000045039	3143	3055	2929	3462	2987	3028
ENSMUSG00000029426	3142	2866	2745	4187	3544	3614
ENSMUSG00000029632	3140	2977	2626	3981	3423	3396
ENSMUSG00000002428	3136	2942	2692	1717	1498	1543
ENSMUSG00000032745	3134	3060	2844	2277	1935	1988
ENSMUSG00000040242	3132	3015	2748	2059	1764	1884
ENSMUSG00000021188	3131	2899	2728	1719	1547	1454
ENSMUSG00000025404	3127	2876	2834	4189	3729	3565
ENSMUSG00000022378	3126	2964	2593	1885	1696	1595
ENSMUSG00000045312	3125	2797	2679	2947	2457	2472
ENSMUSG00000008976	3121	2872	2706	2007	1765	1874
ENSMUSG00000079215	3121	2875	2752	2503	2240	2215
ENSMUSG00000099083	3121	3026	2730	2604	2255	2190
ENSMUSG00000029186	3119	2973	2653	2043	1733	1764
ENSMUSG00000025701	3118	2748	2738	3039	2675	2655
ENSMUSG00000046841	3117	2893	2789	4760	4264	4265
ENSMUSG00000032802	3116	2903	2738	4008	3627	3397
ENSMUSG00000002015	3115	2977	2890	3926	3405	3420
ENSMUSG00000001127	3114	2904	2738	2215	1942	1864
ENSMUSG00000030059	3114	2996	2687	1538	1302	1303
ENSMUSG00000026021	3113	3047	2740	2641	2304	2357
ENSMUSG00000018765	3112	2771	2871	4933	3917	4105
ENSMUSG00000037503	3112	3006	2789	2967	2544	2673
ENSMUSG00000039952	3111	2921	2890	5137	4356	4184
ENSMUSG00000006356	3110	2953	2978	6887	6226	6062
ENSMUSG00000031812	3109	2985	2623	4825	4164	4160
ENSMUSG00000042063	3109	2884	2574	1369	1174	1179
ENSMUSG00000021737	3108	2963	2815	2581	2179	2205
ENSMUSG00000026571	3106	2980	2772	1998	1717	1761
ENSMUSG00000036676	3104	2730	2673	1513	1186	1332
ENSMUSG00000025958	3102	2890	2816	1995	1630	1683
ENSMUSG00000024810	3101	2876	2739	766	644	652
ENSMUSG00000027962	3101	3200	2899	3176	2761	2619
ENSMUSG00000039001	3101	2996	2488	5533	4984	5087
ENSMUSG00000040354	3101	2985	2865	6790	5989	5960
ENSMUSG00000030934	3099	2918	2775	3462	3253	3212
ENSMUSG00000032340	3099	3013	2825	4181	3598	3539
ENSMUSG00000028560	3098	2860	2627	1854	1586	1625
ENSMUSG00000047459	3096	2959	2732	3903	3415	3333
ENSMUSG00000030265	3095	2889	2659	2107	1803	1832
ENSMUSG00000039068	3093	2883	2696	1899	1767	1817
ENSMUSG00000004071	3092	2992	2847	1598	1385	1349
ENSMUSG00000035168	3091	2930	2754	2812	2423	2376
ENSMUSG00000022905	3090	2867	2642	2162	1952	1958
ENSMUSG00000032301	3090	2954	2780	2796	2361	2407
ENSMUSG00000041879	3089	2855	2830	3649	3179	3193
ENSMUSG00000027660	3086	3042	2637	2263	1977	1956
ENSMUSG00000042444	3084	2893	2665	1670	1464	1412
ENSMUSG00000020484	3083	2762	2591	4152	3608	3741
ENSMUSG00000019558	3080	2827	2703	3147	2714	2602
ENSMUSG00000029250	3080	2957	2744	2470	2130	2101
ENSMUSG00000025702	3078	2832	2663	3056	2673	2778
ENSMUSG00000020415	3077	2934	2762	2304	1950	2057
ENSMUSG00000026499	3077	2913	2680	2402	2049	2041
ENSMUSG00000041390	3077	2783	2546	3277	2920	3006
ENSMUSG00000021133	3074	2887	2806	2494	2217	2125
ENSMUSG00000042548	3074	2969	2922	2293	1945	1936
ENSMUSG00000033813	3070	2855	2698	3857	3319	3535
ENSMUSG00000022757	3069	2752	2578	3326	2843	2991
ENSMUSG00000025745	3068	2931	2775	4519	3960	3841
ENSMUSG00000021072	3066	2998	2830	2123	1785	1841
ENSMUSG00000028423	3065	3069	2746	2124	1933	1964
ENSMUSG00000043542	3065	2972	2760	1868	1601	1665
ENSMUSG00000047648	3064	3117	2824	1459	1250	1257
ENSMUSG00000040151	3062	3129	2741	3261	2853	2876
ENSMUSG00000036391	3061	2798	2581	1917	1691	1652
ENSMUSG00000026585	3060	2916	2848	2603	2195	2240
ENSMUSG00000031400	3060	3006	2853	5433	4845	4806
ENSMUSG00000031703	3059	2868	2600	2000	1643	1708
ENSMUSG00000014313	3058	2791	2541	4153	3679	3909
ENSMUSG00000034205	3056	2932	2692	4128	3662	3547
ENSMUSG00000035621	3053	2816	2900	3204	2807	2766
ENSMUSG00000054455	3053	2841	2651	4256	3535	3450
ENSMUSG00000017404	3052	2767	2361	5779	4871	4781
ENSMUSG00000038170	3048	2751	2610	2574	2281	2262
ENSMUSG00000018800	3047	2977	2834	1677	1457	1453
ENSMUSG00000027778	3043	2849	2747	1539	1356	1346
ENSMUSG00000028868	3041	2940	2794	3648	3288	3253
ENSMUSG00000040945	3040	2816	2503	5858	5065	5032
ENSMUSG00000038648	3034	2753	2790	2903	2612	2599
ENSMUSG00000030861	3029	2761	2564	1798	1530	1655
ENSMUSG00000061032	3028	2942	2626	4322	3823	3946
ENSMUSG00000024664	3027	2799	2718	7022	6091	5943
ENSMUSG00000038774	3027	2898	2677	2280	1992	1995
ENSMUSG00000032244	3026	2815	2561	2244	1903	1952
ENSMUSG00000036356	3026	2887	2601	1844	1610	1621
ENSMUSG00000044864	3023	2782	2709	2846	2434	2461
ENSMUSG00000040618	3022	2772	2676	8667	7593	7631
ENSMUSG00000041328	3022	2948	2696	1592	1317	1370
ENSMUSG00000025223	3021	2798	2617	2137	1740	1765
ENSMUSG00000033436	3019	2906	2705	3899	3426	3410
ENSMUSG00000034908	3018	2640	2485	3148	2725	2637
ENSMUSG00000020677	3017	2753	2564	1988	1647	1729
ENSMUSG00000032393	3016	2845	2639	2121	1914	1856
ENSMUSG00000020493	3015	2845	2740	2233	1934	2009
ENSMUSG00000051695	3015	2955	2832	6460	5702	5540
ENSMUSG00000023952	3012	2828	2671	5170	4456	4462
ENSMUSG00000003779	3010	2892	2777	1628	1438	1384
ENSMUSG00000021693	3010	2799	2588	2139	1790	1906
ENSMUSG00000030298	3009	2828	2587	4636	3990	4031
ENSMUSG00000020115	3008	2793	2636	1738	1498	1505
ENSMUSG00000027201	3008	2770	2745	1568	1380	1385
ENSMUSG00000032384	3008	2822	2618	1759	1533	1480
ENSMUSG00000048027	3008	2792	2633	2081	1813	1785
ENSMUSG00000005625	3005	2901	2873	6553	5474	5576
ENSMUSG00000047514	3005	2793	2531	3337	2852	2974
ENSMUSG00000042396	3003	2900	2787	2024	1785	1815
ENSMUSG00000021589	3002	2645	2709	2029	1753	1846
ENSMUSG00000049800	3001	2901	2688	2782	2276	2345
ENSMUSG00000066979	2998	2729	2559	3537	3151	3063
ENSMUSG00000020720	2995	2748	2709	3092	2772	2749
ENSMUSG00000044906	2995	2829	2617	1103	978	907
ENSMUSG00000025092	2993	2806	2618	1052	984	933
ENSMUSG00000002017	2992	2865	2792	3001	2454	2498
ENSMUSG00000035401	2990	2798	2765	1736	1489	1564
ENSMUSG00000021039	2989	2942	2714	4332	3826	3791
ENSMUSG00000058587	2989	2780	2563	2544	2269	2193
ENSMUSG00000022895	2988	2957	2810	4272	3582	3593
ENSMUSG00000036202	2988	2839	2710	1698	1500	1540
ENSMUSG00000056999	2988	2869	2556	3225	2844	2930
ENSMUSG00000025555	2987	2802	2593	3927	3614	3382
ENSMUSG00000033014	2987	2935	2622	2001	1689	1857
ENSMUSG00000004455	2986	2920	2717	3096	2563	2522
ENSMUSG00000024048	2986	2658	2365	4664	4144	4169
ENSMUSG00000031835	2986	2819	2684	3821	3348	3347
ENSMUSG00000002222	2985	2791	2550	2406	2149	2223
ENSMUSG00000021377	2984	2785	2527	1572	1403	1361
ENSMUSG00000027598	2984	2884	2672	2073	1859	1832
ENSMUSG00000060301	2984	2678	2588	1132	1047	1017
ENSMUSG00000040481	2983	2898	2718	2421	2151	2168
ENSMUSG00000042197	2983	2881	2677	1676	1381	1385
ENSMUSG00000002365	2980	3043	2727	3759	3423	3499
ENSMUSG00000038446	2980	2938	2657	1699	1519	1576
ENSMUSG00000074934	2980	2775	2793	1458	1143	1192
ENSMUSG00000075415	2980	2734	2621	2103	1852	1986
ENSMUSG00000037035	2979	2646	2649	2091	1891	1862
ENSMUSG00000019899	2978	2875	2793	2849	2481	2503
ENSMUSG00000023805	2976	2846	2716	2464	2058	2079
ENSMUSG00000021668	2975	2772	2476	1116	980	1006
ENSMUSG00000029227	2975	2782	2658	3170	2677	2701
ENSMUSG00000047879	2972	2784	2677	2660	2480	2321
ENSMUSG00000037669	2971	2802	2587	2566	2362	2359
ENSMUSG00000033952	2970	2877	2684	1049	872	870
ENSMUSG00000079658	2970	2747	2470	2104	1838	1827
ENSMUSG00000029076	2968	2683	2617	4185	3765	3816
ENSMUSG00000037851	2968	2859	2625	5740	4938	4904
ENSMUSG00000026361	2967	2694	2596	1659	1389	1485
ENSMUSG00000030105	2967	2795	2619	3699	3432	3454
ENSMUSG00000001017	2966	2718	2595	3235	2784	2716
ENSMUSG00000019256	2965	2780	2673	1367	1240	1230
ENSMUSG00000032212	2965	2834	2730	1930	1673	1668
ENSMUSG00000049323	2965	2690	2534	2173	1908	1890
ENSMUSG00000019917	2963	2812	2485	1948	1667	1647
ENSMUSG00000059474	2963	2767	2443	1298	1125	1184
ENSMUSG00000018425	2962	2882	2678	2106	1856	1927
ENSMUSG00000017400	2961	2880	2791	4875	4277	4256
ENSMUSG00000006262	2959	2883	2622	1530	1244	1312
ENSMUSG00000023055	2955	2801	2804	4193	3648	3542
ENSMUSG00000025268	2955	2864	2715	3062	2545	2716
ENSMUSG00000034621	2954	2742	2619	1805	1468	1482
ENSMUSG00000037674	2954	2648	2474	1075	889	945
ENSMUSG00000024241	2953	2684	2563	1978	1724	1790
ENSMUSG00000054008	2953	2625	2674	3562	3045	3059
ENSMUSG00000032777	2952	2766	2673	3751	3175	3069
ENSMUSG00000026825	2950	2849	2807	3011	2760	2533
ENSMUSG00000015671	2949	2770	2566	3691	3256	3303
ENSMUSG00000019471	2949	2912	2719	6347	5421	5105
ENSMUSG00000028719	2949	2744	2596	2278	1998	1989
ENSMUSG00000030201	2946	2866	2529	2245	1824	1947
ENSMUSG00000030213	2946	2751	2681	2453	2177	2261
ENSMUSG00000034892	2945	2759	2149	4471	3919	3937
ENSMUSG00000022280	2943	2737	2528	1929	1633	1666
ENSMUSG00000019795	2942	2805	2505	2200	1919	1929
ENSMUSG00000038679	2941	2763	2620	1383	1176	1188
ENSMUSG00000013787	2940	2860	2691	3774	3395	3268
ENSMUSG00000035851	2940	2747	2545	1644	1423	1417
ENSMUSG00000019188	2934	2600	2501	4211	3742	3637
ENSMUSG00000027397	2933	2784	2516	1650	1538	1412
ENSMUSG00000094410	2930	2846	2436	1663	1457	1503
ENSMUSG00000029176	2929	2800	2605	1800	1566	1552
ENSMUSG00000028053	2928	2931	2706	2099	1871	1841
ENSMUSG00000028309	2927	2779	2602	2351	1966	1978
ENSMUSG00000028207	2926	2780	2737	2138	1829	1870
ENSMUSG00000038406	2923	2786	2746	2661	2297	2407
ENSMUSG00000041846	2923	2844	2503	1468	1337	1259
ENSMUSG00000052684	2923	2860	2602	2643	2150	2056
ENSMUSG00000079685	2920	2744	2525	906	823	815
ENSMUSG00000029635	2919	2792	2611	1647	1443	1519
ENSMUSG00000080316	2919	2846	2581	829	742	773
ENSMUSG00000022665	2915	2815	2545	3503	3033	2992
ENSMUSG00000021127	2911	2744	2709	2429	2058	2112
ENSMUSG00000033004	2911	2840	2697	2494	2274	2304
ENSMUSG00000022124	2910	2844	2564	1487	1308	1336
ENSMUSG00000049550	2910	2876	2695	2249	1963	1909
ENSMUSG00000024789	2909	2752	2528	1543	1249	1253
ENSMUSG00000028029	2909	2740	2399	3228	2768	2836
ENSMUSG00000029110	2909	2808	2624	3378	3059	3091
ENSMUSG00000020328	2906	2767	2554	2165	1929	1811
ENSMUSG00000027195	2903	2697	2575	3352	2798	2873
ENSMUSG00000042042	2903	2571	2433	1557	1330	1378
ENSMUSG00000001750	2900	2789	2725	2093	1920	1834
ENSMUSG00000071054	2900	2724	2495	2495	2150	2093
ENSMUSG00000041895	2899	2656	2527	2384	2263	2132
ENSMUSG00000031198	2898	2769	2485	2743	2302	2414
ENSMUSG00000052299	2898	2789	2479	1774	1615	1643
ENSMUSG00000036167	2897	2803	2567	2003	1777	1868
ENSMUSG00000029657	2895	2747	2616	3335	3006	2915
ENSMUSG00000014195	2892	2760	2526	1978	1695	1629
ENSMUSG00000024045	2890	2696	2443	1790	1530	1404
ENSMUSG00000051451	2888	2819	2455	1629	1394	1462
ENSMUSG00000035236	2887	2756	2554	984	867	806
ENSMUSG00000025153	2885	2686	2683	5429	4729	4558
ENSMUSG00000042354	2885	2719	2651	2870	2382	2388
ENSMUSG00000039405	2884	2728	2344	2047	1799	1995
ENSMUSG00000018481	2882	2576	2414	2099	1750	1699
ENSMUSG00000060803	2882	2864	2386	7950	6693	7114
ENSMUSG00000022994	2878	2724	2588	2255	1902	1880
ENSMUSG00000032624	2878	2873	2585	2000	1819	1753
ENSMUSG00000041308	2877	2706	2461	2187	1964	1988
ENSMUSG00000021840	2875	2604	2541	2654	2279	2244
ENSMUSG00000039275	2874	2838	2595	4234	3860	3541
ENSMUSG00000040455	2874	2543	2465	1504	1230	1294
ENSMUSG00000042225	2874	2831	2590	2282	1949	1970
ENSMUSG00000021149	2873	2601	2490	2788	2377	2294
ENSMUSG00000029502	2873	2668	2386	2646	2245	2276
ENSMUSG00000029998	2873	2720	2556	2812	2425	2438
ENSMUSG00000032194	2872	2652	2552	3333	2888	2924
ENSMUSG00000038481	2871	2581	2515	1639	1390	1371
ENSMUSG00000042292	2870	2812	2739	2275	1913	1776
[truncated: 19,961 more rows]
