# Supplementary material for: Rnd3 protects against doxorubicin-induced cardiotoxicity through inhibition of PANoptosis in a Rock1/Drp1/mitochondrial fission-dependent manner
Source: Cell Death Dis. 2025 Jan 4;16(1):2. doi: 10.1038/s41419-024-07322-0 (PMC11700182; doi:10.1038/s41419-024-07322-0)
Supplement: Supplementary file 4 — Supplementary Information 4 [file 41419_2024_7322_MOESM4_ESM.xls]

## Sheet: DEG (Ad-Rnd3 vs. Ad-Ctrl)
Evaluation of the DIC Transcriptome by Gene Set Enrichment Analysis (GSEA)
	baseMean	log2FoldChange	lfcSE	stat	pvalue	padj
Aars	8462.42	1.72724	0.0240844	71.716	0	0
Aco2	7974.29	1.1157	0.0245171	45.507	0	0
Acta2	28061.6	1.39201	0.0206835	67.3005	0	0
Actb	39420.8	1.0816	0.0163814	66.0263	0	0
Actc1	3207.79	2.06785	0.0369681	55.936	0	0
Actg1	33433.6	1.14388	0.01639	69.7917	0	0
Actn4	8789.99	1.21888	0.0222156	54.8659	0	0
Ahcyl	1979.79	1.87288	0.0447378	41.8634	0	0
Akr1a1	9991.95	1.16409	0.0220929	52.6909	0	0
Aldh18a1	4311.22	1.62209	0.0317229	51.133	0	0
Aldh1l2	9785.3	1.22333	0.0215682	56.7192	0	0
Aldh2	8268.21	0.954672	0.0228327	41.8117	0	0
Aldoa	17108.2	1.42853	0.0212932	67.0884	0	0
Angpt1	4629.28	-1.68669	0.0329541	-51.183	0	0
Anxa1	25346.9	-0.949434	0.0190489	-49.842	0	0
Anxa2	16115.6	0.806761	0.0188084	42.8935	0	0
Anxa6	8532.83	0.89208	0.022663	39.3629	0	0
Ap2a2	5686.11	1.1358	0.0264114	43.004	0	0
Arf1	11509.5	1.15456	0.0208416	55.3971	0	0
Arglu1	5417.1	-1.3317	0.0293785	-45.3289	0	0
Arhgdia	8680.65	1.42654	0.0258128	55.2648	0	0
Arhgef2	9242.41	1.02046	0.0223301	45.6987	0	0
Asns	8482.48	1.93188	0.0245896	78.565	0	0
Atf4	8829.76	1.42636	0.0226283	63.0345	0	0
Atf5	3387.9	1.49975	0.0344076	43.5877	0	0
Atp1a1	8136.46	1.20913	0.0234629	51.5338	0	0
Atp5a1	10917.1	0.968545	0.0210406	46.0323	0	0
Atp5b	25596.8	1.35127	0.0187309	72.1409	0	0
Atp5c1	8079.48	0.91413	0.0241366	37.8732	0	0
Atp5d	4171.87	1.57706	0.0305446	51.6314	0	0
Atp5g2	4311.64	1.37772	0.0301792	45.6512	0	0
Atrx	6633.01	-1.23085	0.0262583	-46.8749	0	0
Avil	1800.54	4.04473	0.0666194	60.714	0	0
Bgn	11057.7	1.47531	0.0212117	69.5514	0	0
Bsg	13431.8	0.808214	0.0202357	39.94	0	0
Bzw1	9478.27	-0.912428	0.0238745	-38.2177	0	0
C1qbp	2375.47	1.81505	0.0429714	42.2386	0	0
Calr	13821.9	0.826844	0.0206902	39.9631	0	0
Capg	4941.69	1.26059	0.031294	40.2822	0	0
Capns1	4569.23	1.45754	0.0295326	49.3535	0	0
Car6	829.968	4.12859	0.0987476	41.8095	0	0
Ccl9	6812.9	-1.15672	0.0252727	-45.7695	0	0
Ccng1	30939.5	-1.66087	0.0172864	-96.0796	0	0
Ccnl1	3679.32	-1.29679	0.0334336	-38.7872	0	0
Ccnl2	5421.87	-1.32928	0.0283899	-46.8224	0	0
Cct2	18546.8	0.726561	0.0189815	38.2773	0	0
Cct7	7903.83	1.3475	0.0236577	56.9581	0	0
Cd63	24371.4	1.12163	0.0192	58.4181	0	0
Cd80	3928.26	-1.27166	0.0315692	-40.2818	0	0
Cdsn	1229.53	3.06054	0.0658417	46.4833	0	0
Cemip	2974.09	1.63478	0.0368303	44.3869	0	0
Cenpf	3345.2	-1.59872	0.0347543	-46.0006	0	0
Cfl1	8898.91	0.897669	0.0225626	39.7858	0	0
Chchd2	2772.4	1.59134	0.0383747	41.4685	0	0
Cip2a	2862.49	-1.65965	0.0379633	-43.7172	0	0
Ckap2	3189.34	-1.66056	0.0370115	-44.866	0	0
Clic4	15694.3	0.747283	0.0189052	39.5278	0	0
Clk1	5414.01	-1.34557	0.0283869	-47.4011	0	0
Clu	1668.65	1.89125	0.0484527	39.0329	0	0
Cnn2	9437.14	0.982739	0.0233926	42.0107	0	0
Col1a1	14909.9	1.48007	0.0205906	71.8808	0	0
Col1a2	25135.7	0.985725	0.0169122	58.2849	0	0
Col4a1	15386.6	1.23037	0.0192439	63.9359	0	0
Col4a2	9851.25	0.995916	0.023196	42.9349	0	0
COX1	784872	-0.675725	0.0163063	-41.4395	0	0
Cox4i1	2942.73	1.90213	0.0397508	47.8515	0	0
Cox6a1	2282.87	1.66702	0.0424953	39.2284	0	0
Crip2	4806.71	1.28874	0.0315673	40.8253	0	0
Cs	8556.56	1.00332	0.0247833	40.4836	0	0
Csrp1	5861.06	1.28735	0.0270341	47.6195	0	0
Cyb5r1	3478.76	1.34688	0.0348505	38.6472	0	0
Cyc1	2718.04	1.49361	0.0371865	40.1655	0	0
Dap	7432.26	0.948779	0.0237062	40.0224	0	0
Dctn2	6357.13	1.05755	0.0256002	41.3102	0	0
Ddb1	19705.3	0.889474	0.0179682	49.5026	0	0
Ddx17	24681.5	-0.748746	0.0162969	-45.944	0	0
Derl1	6578.48	1.01365	0.0250933	40.3951	0	0
Des	17866.1	1.15321	0.0198035	58.2326	0	0
Eda2r	4228.18	-1.23182	0.0311494	-39.5455	0	0
Eef1a1	254414	0.747774	0.0138599	53.9523	0	0
Eef1b2	8276.4	0.949305	0.0251623	37.7272	0	0
Eef1d	4387.23	1.40289	0.0307091	45.6834	0	0
Eef1g	9459.94	1.68844	0.0228464	73.9041	0	0
Eef2	98022.4	2.00616	0.0177675	112.912	0	0
Ehd1	4123.88	1.47093	0.0305987	48.0717	0	0
Eif1	11105.8	1.31483	0.0212795	61.7885	0	0
Eif3b	3659.21	1.22261	0.0322374	37.9252	0	0
Eif3c	12003.7	0.992834	0.0212896	46.6348	0	0
Eif3d	2885.14	1.73109	0.036572	47.3338	0	0
Eif3f	4920.56	1.63154	0.0298068	54.7372	0	0
Eif3h	13507.4	0.999415	0.0206061	48.501	0	0
Eif3i	2690.28	1.55066	0.0389994	39.761	0	0
Eif4a2	15203.5	-0.807042	0.0197745	-40.8123	0	0
Eif4ebp1	2416.88	1.93865	0.0402205	48.2006	0	0
Eif4h	6537.14	1.31735	0.0250188	52.6545	0	0
Eif5a	9557.04	1.63112	0.0222331	73.3645	0	0
Eno1	14231.6	0.761097	0.0201374	37.7953	0	0
Ero1a	8384.73	0.947697	0.0228479	41.4785	0	0
Etnk1	4954.44	-1.15022	0.0284169	-40.4767	0	0
Fads3	4702.75	1.3611	0.0292053	46.6046	0	0
Fau	5717.97	1.32027	0.0271914	48.5547	0	0
Fbln2	9477.96	1.07539	0.0227401	47.2905	0	0
Fbn1	10279.3	0.812469	0.0215762	37.6558	0	0
Fkbp1a	7089.82	1.05431	0.0243815	43.2421	0	0
Fkbp4	3703.87	1.60145	0.0334301	47.9044	0	0
Flnc	9789.35	0.808455	0.0213107	37.9366	0	0
Fth1	59946.6	1.17314	0.0146924	79.8466	0	0
Ftl1	7686.09	1.15718	0.0274922	42.0911	0	0
G2e3	3191.34	-1.73262	0.0380174	-45.5744	0	0
Gabarap	7563.77	1.05089	0.0234433	44.8269	0	0
Gars	7872.92	1.45054	0.0240287	60.367	0	0
Ghitm	17034.5	0.748159	0.0180371	41.479	0	0
Gm15501	24088.6	0.842359	0.0161594	52.1281	0	0
Gnai2	9318.34	1.09867	0.0221253	49.6564	0	0
Got1	2794.99	1.46879	0.0363783	40.3755	0	0
Got2	2788.9	1.5543	0.0371024	41.8923	0	0
Gpx4	7269.7	1.92239	0.0252968	75.9932	0	0
H1f0	9400.47	1.10847	0.0225821	49.0863	0	0
H2az1	5331.29	1.10574	0.0272548	40.5703	0	0
Hdgf	8245.05	1.19844	0.0236674	50.6369	0	0
Hint1	3136.09	1.43625	0.0358457	40.0677	0	0
Hmga1	2423.77	1.77767	0.0398242	44.6379	0	0
Hmga1b	3476.67	1.76499	0.0335408	52.6223	0	0
Hmmr	4426.88	-1.34128	0.0302134	-44.3934	0	0
Hnrnph1	12350.3	-1.13995	0.023579	-48.3459	0	0
Hsp90aa1	33783.2	-0.73241	0.0193261	-37.8975	0	0
Hsp90ab1	54966	1.24623	0.0151548	82.2331	0	0
Hspa9	22587.9	1.08083	0.0175235	61.6786	0	0
Hspb1	3989.96	1.46232	0.0326298	44.8156	0	0
Htra1	11163.2	1.33443	0.02171	61.4662	0	0
Igfbp5	23111	1.72127	0.0170281	101.084	0	0
Il33	1710.2	-1.87547	0.0479408	-39.1205	0	0
Kars	4268.69	1.31727	0.030131	43.7181	0	0
Kitl	7368.41	-1.2954	0.0252226	-51.3587	0	0
Krtcap2	2457.62	1.58774	0.038665	41.0641	0	0
Lamc1	6208.23	0.967113	0.0251327	38.4802	0	0
Ldha	11718.8	1.11799	0.0213268	52.4219	0	0
Lgals1	48356.2	1.71673	0.0168708	101.757	0	0
Lgals3	13779.2	1.27491	0.0192877	66.0997	0	0
Lmna	10651.5	1.00089	0.0228864	43.7332	0	0
Lnpep	10431.9	-0.798347	0.0210939	-37.8473	0	0
LOC115489947	11152.7	1.0144	0.0218122	46.5062	0	0
Lonp1	5746.18	1.57167	0.0276697	56.8011	0	0
Lrrc59	5366.76	1.13551	0.0290088	39.1437	0	0
Luc7l2	13996.6	-1.33	0.0211059	-63.0157	0	0
Marchf7	5704.74	-1.16486	0.0299445	-38.9006	0	0
Mars1	4712.88	1.27019	0.0289901	43.8147	0	0
Mdh2	3706.61	1.46276	0.0331054	44.185	0	0
Mdm2	11289	-1.96522	0.023201	-84.7042	0	0
Mdm4	9328.66	-1.60235	0.023766	-67.422	0	0
Micu1	6264.92	1.13473	0.0259277	43.7652	0	0
Mif	5476.87	1.8105	0.0278938	64.9068	0	0
Mmp11	4886.43	1.2304	0.0300323	40.9693	0	0
Mthfd2	2521.89	1.67143	0.0397169	42.0835	0	0
Mybbp1a	3504.84	1.85853	0.0354573	52.4159	0	0
Myh6	2412.66	2.05502	0.0437802	46.9395	0	0
Myh9	54008.9	0.753267	0.0174021	43.2859	0	0
Nars	10368.1	1.12085	0.0220842	50.7535	0	0
ND4	105343	-0.718718	0.0155329	-46.2705	0	0
ND5	124336	-0.770537	0.0136617	-56.4012	0	0
Ndrg1	6056.3	1.3018	0.0259484	50.1688	0	0
Nfat5	8784.37	-1.10424	0.0238639	-46.2724	0	0
Nfe2l1	10328.6	1.1623	0.0228666	50.8296	0	0
Nktr	4979.47	-1.16873	0.0289217	-40.4101	0	0
Nop53	3013.02	1.78024	0.0408106	43.622	0	0
Nxf3	6660.3	-1.38558	0.026861	-51.5833	0	0
Oaz1	5713.74	1.33726	0.0295385	45.2717	0	0
Ogt	13068.1	-1.15895	0.0215337	-53.8202	0	0
P4hb	22062	0.894063	0.0183465	48.732	0	0
Pabpc1	49723.9	0.802663	0.0158247	50.7222	0	0
Pabpc4	3557.94	1.3059	0.0330733	39.4851	0	0
Pcbp1	4504.8	1.21161	0.0302711	40.0253	0	0
Pck2	5553.21	1.7009	0.0277478	61.2987	0	0
Pebp1	4998.21	1.87515	0.030916	60.653	0	0
Peg3	4784.05	-1.39883	0.0310896	-44.9934	0	0
Pfn1	6076.88	1.1804	0.0287999	40.9863	0	0
Pgam1	6800.24	1.03396	0.0247958	41.699	0	0
Phf20l1	4016.75	-1.37956	0.0325393	-42.3966	0	0
Phgdh	6355.12	2.15322	0.0286347	75.1963	0	0
Pi15	3704.16	-1.37216	0.0355379	-38.6111	0	0
Pkm	35645	1.11934	0.0153114	73.1047	0	0
Pnisr	4794	-1.37801	0.0310774	-44.3413	0	0
Ppp1ca	3484.61	1.54969	0.0335998	46.1222	0	0
Ppp2r1a	4749.06	1.51468	0.0296655	51.0588	0	0
Prdx6	2838.19	1.42103	0.0374556	37.939	0	0
Prmt1	3034.35	1.46044	0.0358744	40.7099	0	0
Prpf39	3900.99	-1.65346	0.0329027	-50.2529	0	0
Prpf8	7862.99	1.07081	0.0232742	46.0084	0	0
Psap	28123.6	0.709609	0.0157673	45.0051	0	0
Psat1	7960.89	1.06029	0.0230748	45.9499	0	0
Psmb3	2465.44	1.62983	0.0408175	39.9296	0	0
Psmb4	3928.41	1.49049	0.033476	44.524	0	0
Psmd4	4481.13	1.20589	0.0320404	37.6364	0	0
Rack1	31314	1.8371	0.0185959	98.7907	0	0
Ran	5736.67	1.31063	0.0281457	46.5659	0	0
Rbm25	7131.75	-1.29283	0.0267121	-48.3986	0	0
Rbm39	13620.5	-0.974475	0.0197595	-49.3167	0	0
Rbm5	4932.02	-1.08806	0.0279911	-38.8714	0	0
Resf1	4612.87	-1.22106	0.0302974	-40.3024	0	0
Rhoa	6434.21	1.17794	0.0254615	46.2638	0	0
Rhoc	5756.68	1.28994	0.0267459	48.2293	0	0
Rnh1	2737.07	1.54456	0.0407267	37.925	0	0
Rock2	19597.2	-1.0851	0.0205338	-52.8449	0	0
Rpl10	26072.9	0.949532	0.0180622	52.5702	0	0
Rpl10a	18130.9	0.99382	0.0181935	54.625	0	0
Rpl11	11152.7	1.0144	0.0218122	46.5062	0	0
Rpl12	23977.9	1.51385	0.0350131	43.2366	0	0
Rpl13	13308.3	1.51979	0.0211075	72.0025	0	0
Rpl14	8556.84	1.35633	0.0278008	48.7875	0	0
Rpl15	15152.7	1.25118	0.0199643	62.6711	0	0
Rpl18	12895.1	1.78227	0.0211384	84.3145	0	0
Rpl18a	13867.7	1.63903	0.021486	76.2836	0	0
Rpl27	8033.51	1.19866	0.0286584	41.8257	0	0
Rpl27a	19018	0.881558	0.022749	38.7515	0	0
Rpl28	12368.4	1.62022	0.0219306	73.8795	0	0
Rpl31	12583.1	0.955092	0.0247458	38.5961	0	0
Rpl32	11874	1.28881	0.0245982	52.3944	0	0
Rpl36	5888.05	1.70555	0.0277945	61.3629	0	0
Rpl41	25763.9	1.79723	0.0383249	46.8946	0	0
Rpl6	19921.6	0.826664	0.0178548	46.2992	0	0
Rpl7a	20863	1.28965	0.0191368	67.391	0	0
Rpl8	26274.5	2.00588	0.0181202	110.698	0	0
Rplp0	41972.4	1.64491	0.0171105	96.1344	0	0
Rplp1	10421.4	2.1738	0.024972	87.0496	0	0
Rplp2	4599.55	1.76712	0.0334123	52.8883	0	0
Rps12	9478.81	0.869122	0.0224746	38.6713	0	0
Rps13	5314.92	1.19172	0.0309027	38.5636	0	0
Rps14	19235.6	2.29455	0.0205565	111.622	0	0
Rps15	20289	1.41042	0.0177525	79.4495	0	0
Rps16	8113.6	1.68246	0.0277617	60.6036	0	0
Rps23	13450.2	1.00153	0.0213692	46.8679	0	0
Rps25	9362.13	0.989265	0.0222947	44.3721	0	0
Rps26	9881.28	0.98598	0.0244394	40.3439	0	0
Rps3	19884.9	1.9576	0.0200945	97.4197	0	0
Rps5	12267.6	1.5129	0.020906	72.3666	0	0
Rps6	28965.2	0.711437	0.0172669	41.2024	0	0
Rps7	12549.8	1.17203	0.0215918	54.2812	0	0
Rps8	24088.6	0.842359	0.0161594	52.1281	0	0
Rps9	15374.6	1.38421	0.0198836	69.6153	0	0
Rpsa	29786.1	1.76129	0.018198	96.7851	0	0
Rsrp1	7226.34	-1.28985	0.0262496	-49.1379	0	0
S100a6	8206.55	1.1875	0.0295443	40.194	0	0
Sars	9321.56	1.86385	0.0234692	79.417	0	0
Scpep1	5091.86	1.24997	0.0284756	43.8959	0	0
Serpinf1	8296.56	1.20358	0.0259572	46.3681	0	0
Serpinh1	19155.3	1.29319	0.0182107	71.0127	0	0
Shmt2	4963.78	2.31722	0.0333753	69.4293	0	0
Slc25a36	5509.32	-1.29629	0.0284022	-45.6406	0	0
Slc25a39	3107.42	1.86041	0.0373344	49.831	0	0
Slc25a5	6358.28	1.10496	0.0255281	43.284	0	0
Slc30a4	21734.6	-0.847141	0.0169389	-50.0117	0	0
Slc3a2	4518.55	1.44256	0.0302196	47.7358	0	0
Slc5a3	6127.37	-1.0094	0.0263557	-38.2991	0	0
Slc7a5	3657.62	2.20243	0.0369731	59.5684	0	0
Snd1	6578.17	1.53135	0.0264253	57.9503	0	0
Spp1	37631.8	-1.67222	0.018288	-91.4378	0	0
Sqstm1	27655.7	1.44575	0.0168007	86.0531	0	0
Srebf2	7889.73	1.21769	0.0255277	47.7008	0	0
Srsf11	7279.09	-1.1025	0.0262175	-42.0522	0	0
Srsf5	11366.1	-1.04357	0.0213271	-48.9319	0	0
Stbd1	2792.77	2.07573	0.039885	52.0429	0	0
Stip1	7517.45	1.28859	0.0241748	53.3029	0	0
Surf4	7486.06	1.0016	0.0237512	42.1706	0	0
Tagln2	4415.61	1.71148	0.0333973	51.246	0	0
Taok1	7501.58	-1.13438	0.0247244	-45.8811	0	0
Thbs2	20930.7	-0.72025	0.0175132	-41.1262	0	0
Thoc2	5561.58	-1.24071	0.0318559	-38.9476	0	0
Tkt	5079.43	1.35177	0.0290498	46.5327	0	0
Tle5	7388.23	1.1848	0.0254396	46.5732	0	0
Tln1	8641.45	0.946592	0.0249325	37.9662	0	0
Tmbim6	11938.7	1.24274	0.0207827	59.7967	0	0
Tmsb10	22984.1	0.803149	0.0198823	40.3951	0	0
Tnnt2	4219.2	1.64665	0.0350775	46.9431	0	0
Top2a	12198.9	-0.941572	0.0209268	-44.9936	0	0
Tpi1	12852.9	1.07238	0.0199068	53.8701	0	0
Tpm1	19367.3	0.73495	0.018712	39.2769	0	0
Trib3	2417.94	3.43536	0.0519087	66.1807	0	0
Trp53inp1	7339.24	-2.17081	0.0288473	-75.252	0	0
Tspo	2802.23	1.96825	0.0425206	46.2892	0	0
Tuba1b	2767.74	1.65021	0.037439	44.0775	0	0
Tubb5	20237.8	1.3679	0.0202685	67.4889	0	0
Tug1	4825.44	-1.1266	0.0295676	-38.1025	0	0
Uba1	9592.93	1.24189	0.0218681	56.7899	0	0
Ubb	9873.65	1.15149	0.0257284	44.7555	0	0
Uqcrq	2161.21	1.9281	0.0427951	45.0542	0	0
Vars	3329.55	1.66929	0.0361613	46.1623	0	0
Vat1	10201.4	1.29174	0.021173	61.009	0	0
Vdac1	8436.55	0.945034	0.0225496	41.9091	0	0
Vim	108189	0.642937	0.0131656	48.8347	0	0
Wars1	2095.15	1.72532	0.0440208	39.1932	0	0
Wsb1	6795.48	-1.75678	0.0268245	-65.4918	0	0
Yars	3632.27	1.49955	0.0334585	44.8183	0	0
Ybx1	21195.6	1.00351	0.0182585	54.961	0	0
Ybx3	6013.04	1.37811	0.0261219	52.7569	0	0
Ywhae	16961.4	1.00362	0.0188859	53.141	0	0
Zfp948	1943.34	-1.85912	0.0452836	-41.055	0	0
Zfp955b	2608.92	-1.51623	0.0392026	-38.6768	0	0
Zyx	10415.6	1.10372	0.0227163	48.5871	0	0
Eif4b	31456.8	0.623787	0.0166566	37.4498	6.06175e-307	2.93417e-305
Serpine1	8289.71	0.877339	0.0234545	37.4061	3.11521e-306	1.50288e-304
Psmd8	6612.19	1.11957	0.0299506	37.3806	8.06214e-306	3.87652e-304
Tnfaip2	4813.19	1.08746	0.0291261	37.3362	4.24625e-305	2.03497e-303
Taldo1	2664.26	1.3756	0.0368637	37.316	9.04371e-305	4.31979e-303
Far1	5280.59	-1.05133	0.028175	-37.3142	9.64853e-305	4.59353e-303
A730008H23Rik	3751.17	-1.22812	0.0329759	-37.2428	1.38442e-303	6.54793e-302
Hjurp	3751.17	-1.22812	0.0329759	-37.2428	1.38442e-303	6.54793e-302
Ttc14	3066.27	-1.41363	0.0380186	-37.1825	1.3095e-302	6.17344e-301
Clic1	6916.81	0.891707	0.0240812	37.0291	3.8912e-300	1.82848e-298
Mfge8	5964.1	1.05267	0.0284456	37.0063	9.0617e-300	4.24434e-298
Atp2b1	6481.67	-0.943241	0.025532	-36.9434	9.28435e-299	4.33459e-297
Rpn2	5689.8	1.07708	0.0291751	36.9178	2.39137e-298	1.11287e-296
Trim59	3264.18	-1.35546	0.0367386	-36.8946	5.64026e-298	2.61639e-296
Zfp871	5732.31	-0.980456	0.0265777	-36.8901	6.65527e-298	3.07737e-296
Ifitm3	4640.18	1.15049	0.0311956	36.8798	9.74446e-298	4.49145e-296
Trim35	4804.42	1.0505	0.0285622	36.7794	3.94351e-296	1.81189e-294
Tia1	2534.79	-1.51546	0.0412178	-36.767	6.22516e-296	2.85116e-294
Stk17b	3184.03	-1.26219	0.0343581	-36.7363	1.92732e-295	8.7994e-294
Atic	2183.65	1.49514	0.0407141	36.723	3.13724e-295	1.42784e-293
Cdk4	6490.18	0.990593	0.0270903	36.5664	9.79395e-293	4.44351e-291
Cbx5	13975.6	-0.724601	0.0198294	-36.5418	2.40899e-292	1.08954e-290
Cers2	5551.93	1.00731	0.0276558	36.423	1.84286e-290	8.30896e-289
Rabac1	2312.03	1.58388	0.0435397	36.3779	9.515e-290	4.27673e-288
Ctsb	22033.4	0.637367	0.0175303	36.3581	1.95787e-289	8.77282e-288
Ranbp2	7136.22	-0.892815	0.0246186	-36.2659	5.57678e-288	2.49113e-286
Psmb6	2850.22	1.40233	0.0387326	36.2054	5.00235e-287	2.22766e-285
Psmd2	7138.14	0.924906	0.0255848	36.1506	3.64688e-286	1.61906e-284
Prdx5	4467.52	1.08849	0.030116	36.1433	4.73921e-286	2.09757e-284
Lars	6490.61	0.90182	0.0249554	36.1373	5.89791e-286	2.60245e-284
Cav2	3911.76	-1.15986	0.0321455	-36.0815	4.42102e-285	1.94485e-283
Dnaja3	2221.82	1.4966	0.0414825	36.0779	5.03663e-285	2.20894e-283
Plin2	7665.56	0.834863	0.0231615	36.0453	1.63448e-284	7.1468e-283
Mef2a	5276.39	-1.05459	0.0292636	-36.0374	2.17241e-284	9.47025e-283
Iars	4071.21	1.0866	0.0301703	36.0157	4.75943e-284	2.06857e-282
Atp5g3	3774.61	1.13093	0.0314503	35.9594	3.6045e-283	1.56191e-281
Hnrnpdl	6669.24	-0.970559	0.0270039	-35.9415	6.87567e-283	2.9705e-281
Gnb2	2659.99	1.35767	0.0377884	35.9281	1.11069e-282	4.78423e-281
Dync1h1	10035.7	0.81105	0.0225892	35.9044	2.61181e-282	1.12168e-280
Filip1l	11522.4	-0.731353	0.0204086	-35.8355	3.09675e-281	1.32601e-279
Fn1	169381	0.54455	0.015199	35.8281	4.03322e-281	1.72191e-279
Rcc2	4121.77	1.13799	0.0318414	35.7392	9.74104e-280	4.14653e-278
Eeig2	4220.3	-1.07004	0.0299962	-35.6723	1.06277e-278	4.51069e-277
Adprh	1389.97	1.90324	0.0533882	35.6491	2.43079e-278	1.02868e-276
Calm3	5042.73	1.07344	0.0301777	35.5706	3.99809e-277	1.68701e-275
Prpf4b	3538.45	-1.23403	0.0347421	-35.5198	2.42842e-276	1.0217e-274
Phip	4845.22	-1.11786	0.0315166	-35.4688	1.48869e-275	6.24515e-274
Rps20	9441.77	0.918084	0.0259091	35.4348	4.96982e-275	2.07885e-273
Rpl22	8474.59	0.952787	0.0268907	35.4318	5.53043e-275	2.30668e-273
Zc3h7a	3698.8	-1.22026	0.0344715	-35.3991	1.76538e-274	7.34203e-273
Luc7l3	4450.53	-1.10431	0.0312141	-35.3786	3.64105e-274	1.50994e-272
Eif2ak2	3729.75	1.17191	0.033155	35.3464	1.13837e-273	4.70734e-272
Cyp1b1	6996.48	-0.904059	0.0255951	-35.3215	2.74462e-273	1.13171e-271
Fscn1	3558.32	1.17233	0.0332142	35.296	6.76276e-273	2.78061e-271
Bclaf1	5934.39	-0.986776	0.0279869	-35.2585	2.5418e-272	1.04214e-270
Cenpe	3648.54	-1.30723	0.0370979	-35.2372	5.38899e-272	2.20324e-270
Ap1s2	3397.95	-1.24528	0.0353508	-35.2265	7.85365e-272	3.20186e-270
Ndufs2	3666.23	1.11851	0.0318283	35.1421	1.53305e-270	6.23255e-269
Cdc37	4318.01	1.17775	0.0335341	35.1211	3.20935e-270	1.30109e-268
Mlf2	3984.53	1.13689	0.0323824	35.1084	5.01754e-270	2.02846e-268
Slc25a37	12668.4	-0.706382	0.0201265	-35.097	7.48228e-270	3.01646e-268
Rc3h2	3381.27	-1.25231	0.0357334	-35.046	4.4875e-269	1.8041e-267
Eprs	10199.3	0.79216	0.022612	35.0327	7.15379e-269	2.86805e-267
Eif3g	2103.16	1.4413	0.041166	35.0119	1.48283e-268	5.92844e-267
Maf1	2397.42	1.4277	0.0407813	35.0087	1.65737e-268	6.60804e-267
Arhgap42	3402.13	-1.19997	0.0342976	-34.987	3.55057e-268	1.41174e-266
Ddost	3251.45	1.21032	0.0346366	34.9433	1.63747e-267	6.49291e-266
Arf4	9024.08	0.781537	0.0223851	34.9132	4.6898e-267	1.85452e-265
Gpt2	2038.28	1.47233	0.0422308	34.8638	2.63039e-266	1.03732e-264
Atp5g1	1276.05	1.88624	0.0541127	34.8576	3.26824e-266	1.28536e-264
Hid1	3181.56	1.17549	0.0338057	34.7719	6.47158e-265	2.5383e-263
Cav1	13541.9	-0.666851	0.0192023	-34.7277	3.01364e-264	1.17882e-262
Banf1	1643.71	1.63374	0.0470941	34.691	1.0768e-263	4.20066e-262
Atxn10	4813.06	1.00891	0.0290962	34.6751	1.86985e-263	7.27482e-262
Igfbp7	3004.81	1.19754	0.0345824	34.6287	9.35297e-263	3.6291e-261
Rpl34	3653.37	1.20325	0.0347793	34.5967	2.83607e-262	1.09457e-260
Rpl34-ps1	3653.37	1.20325	0.0347793	34.5967	2.83607e-262	1.09457e-260
Lamp1	11156	0.830042	0.0240254	34.5485	1.49998e-261	5.77374e-260
Nudt4	9362.21	-0.756113	0.0219517	-34.4443	5.47201e-260	2.1007e-258
Anp32b	3930.34	1.08388	0.0314735	34.438	6.81134e-260	2.60795e-258
Tsc22d2	8211.97	-0.800319	0.02328	-34.378	5.38052e-259	2.05468e-257
Zfp52	2422.51	-1.35188	0.0393542	-34.3517	1.32954e-258	5.0638e-257
Nomo1	2541.12	1.3568	0.0395562	34.3006	7.69531e-258	2.92321e-256
Itga7	13172.1	0.7778	0.0226861	34.2854	1.29734e-257	4.91529e-256
Prelid1	3318.64	1.16813	0.0341021	34.2538	3.83129e-257	1.44779e-255
Dcaf8l	2152.59	-1.46784	0.0428676	-34.2412	5.90634e-257	2.22611e-255
Copa	11175.5	0.724827	0.02119	34.2061	1.96339e-256	7.38082e-255
Mthfd1l	1872.94	1.49997	0.043885	34.1795	4.86864e-256	1.82549e-254
Ywhag	6070.57	0.903586	0.0264541	34.1568	1.06003e-255	3.96428e-254
Snrpb	2021.73	1.45733	0.0426961	34.1325	2.42823e-255	9.05767e-254
Loxl1	3514.67	1.14995	0.0336926	34.1307	2.58924e-255	9.63345e-254
Ccnb1	3641.53	-1.15494	0.0338391	-34.1304	2.61312e-255	9.69737e-254
Puf60	3027.12	1.18405	0.0347242	34.0985	7.75251e-255	2.86962e-253
Ccnt1	4823	-0.960762	0.0281929	-34.0781	1.55672e-254	5.74755e-253
Bub1	1992.12	-1.45682	0.0428003	-34.0375	6.21199e-254	2.28769e-252
Spaca6	1704.29	-1.62664	0.0478082	-34.0243	9.74862e-254	3.58101e-252
Txn2	2902.92	1.19479	0.0351707	33.9711	5.95411e-253	2.18162e-251
Txndc5	5264.51	0.916366	0.0269787	33.9663	7.0019e-253	2.55905e-251
Gas2l3	2327.71	-1.3485	0.0397029	-33.9648	7.38283e-253	2.69148e-251
Depdc1a	1599.13	-1.66686	0.0490799	-33.9622	8.04569e-253	2.92139e-251
Tuba1a	4549.8	0.980467	0.0288693	33.9622	8.05385e-253	2.92139e-251
Myo1c	6181.48	0.873955	0.0257488	33.9416	1.62195e-252	5.86861e-251
S100a11	10938	0.791067	0.023334	33.9019	6.2394e-252	2.25194e-250
Ppp1r14b	1585.97	1.67493	0.0494449	33.8747	1.57263e-251	5.66185e-250
Zfp955a	1931.97	-1.49523	0.044173	-33.8493	3.7116e-251	1.33295e-249
Col5a3	4493.24	-0.983102	0.0290474	-33.8447	4.33753e-251	1.55389e-249
Wdr1	7667.41	0.773826	0.0228989	33.7932	2.47926e-250	8.85984e-249
Gsto1	3429.32	1.15571	0.0342182	33.7746	4.65753e-250	1.66031e-248
Rpl9	13511.4	0.705354	0.0208865	33.7707	5.30832e-250	1.88765e-248
Tars	6914.76	0.81884	0.0242585	33.7547	9.11452e-250	3.2332e-248
Ctsl	27739.3	0.558588	0.0165528	33.7459	1.22791e-249	4.34512e-248
Rnd3	4984.9	1.01044	0.0299539	33.7331	1.88869e-249	6.66706e-248
Unc5b	3880.07	1.10389	0.0327374	33.7196	2.9805e-249	1.04955e-247
Polr2m	3013.86	1.22593	0.0363946	33.6844	9.78578e-249	3.43761e-247
Ncaph2	3892.42	1.07076	0.0318264	33.6436	3.86521e-248	1.35451e-246
Srrm2	14512.6	-0.656904	0.0195333	-33.63	6.12324e-248	2.14062e-246
Cst3	7201.54	0.894356	0.0266465	33.5638	5.66606e-247	1.97602e-245
Cars	3721.79	1.05189	0.0313643	33.5377	1.36092e-246	4.73475e-245
Tmem30a	6583.72	-0.841987	0.0251132	-33.5277	1.90392e-246	6.60802e-245
Chac1	1098.77	2.00392	0.0597862	33.5181	2.63074e-246	9.10878e-245
Mrpl38	1903.17	1.54787	0.046201	33.5029	4.37891e-246	1.51255e-244
Fam193b	2674.86	-1.22539	0.0366025	-33.4783	9.96622e-246	3.43431e-244
Dnm2	3881.47	1.05031	0.0313788	33.472	1.2313e-245	4.23292e-244
Myadm	8132	0.772037	0.0231069	33.4115	9.33364e-245	3.20109e-243
Anln	7318.24	-0.820528	0.0245841	-33.3764	3.01761e-244	1.03248e-242
Rpl17	17106.1	0.600589	0.0180268	33.3165	2.22607e-243	7.59858e-242
Igfbp6	2433.49	1.29983	0.039056	33.2812	7.21857e-243	2.45822e-241
Zfp160	1919.97	-1.53695	0.0461815	-33.2806	7.36108e-243	2.50087e-241
Sh3bgrl	14757.1	-0.718915	0.021602	-33.28	7.50743e-243	2.54462e-241
Eno3	4586.48	0.969452	0.0291544	33.2523	1.88784e-242	6.3838e-241
Ssr2	3047.69	1.1825	0.0355935	33.2223	5.13339e-242	1.73183e-240
Cited2	7833.14	0.760383	0.0229056	33.1964	1.21381e-241	4.08545e-240
Pa2g4	3745.19	1.05041	0.0316539	33.1843	1.8159e-241	6.0978e-240
Srsf1	5529.5	-0.932192	0.02815	-33.1152	1.79528e-240	6.01459e-239
Ccni	6930.55	0.802173	0.0242807	33.0374	2.35617e-239	7.87548e-238
Gpc1	8618.79	0.800664	0.0242505	33.0163	4.73468e-239	1.57892e-237
Srpr	4625.27	0.986007	0.0298829	32.9957	9.36351e-239	3.11536e-237
Rpn1	5745	0.861369	0.0261438	32.9474	4.60896e-238	1.52994e-236
Cox8a	2914.07	1.28568	0.0390424	32.9302	8.11485e-238	2.68756e-236
Ccdc88a	3209.97	-1.18939	0.0362265	-32.832	2.05645e-236	6.7952e-235
Atad2	4035.94	-1.0119	0.0308517	-32.7988	6.12226e-236	2.01839e-234
Bcl2l11	1069.92	-2.01073	0.0614608	-32.7156	9.37367e-235	3.0833e-233
Tial1	3324.64	-1.08948	0.0333203	-32.6973	1.70751e-234	5.60382e-233
Fnbp4	3114.84	-1.12563	0.0344293	-32.6941	1.89718e-234	6.21218e-233
Rpl37a	7140.31	0.98099	0.0300096	32.6892	2.22353e-234	7.26437e-233
Ccdc82	2230.41	-1.31059	0.0401114	-32.6739	3.66909e-234	1.19601e-232
Phb2	1638.31	1.54901	0.0474462	32.6477	8.62904e-234	2.80648e-232
Ndufa10	2035.44	1.42694	0.0437542	32.6127	2.71192e-233	8.80036e-232
Psma7	2977.86	1.26518	0.0387953	32.6116	2.80778e-233	9.09104e-232
Zfc3h1	5248.02	-0.908711	0.0278649	-32.6113	2.8317e-233	9.14803e-232
Edf1	1692.63	1.48365	0.0455374	32.5808	7.66932e-233	2.47212e-231
Smc4	7170.78	-0.807771	0.0248033	-32.5671	1.19972e-232	3.85858e-231
Mgat4b	3704.86	1.0499	0.0322718	32.5331	3.63317e-232	1.16592e-230
Tenm4	658.654	2.79615	0.0860751	32.4851	1.7329e-231	5.54872e-230
Casp3	2434.44	-1.3373	0.0412286	-32.4362	8.47973e-231	2.70921e-229
Psmc3	4348.4	0.948562	0.0292454	32.4345	8.94856e-231	2.8527e-229
Grn	6033.75	0.976261	0.0301474	32.383	4.76793e-230	1.51662e-228
Rpl36a	7194.57	0.847181	0.0261629	32.381	5.08293e-230	1.61327e-228
Capzb	5154.59	0.927714	0.0286735	32.3544	1.20137e-229	3.80468e-228
Kif20b	1425.18	-1.75835	0.0543963	-32.3248	3.13723e-229	9.9138e-228
Uqcrc1	2373.09	1.27111	0.0393695	32.2867	1.07666e-228	3.39489e-227
Mrpl12	890.824	2.15951	0.0668913	32.2839	1.17823e-228	3.70707e-227
Tuba1c	3623.81	1.09334	0.0338781	32.2729	1.67871e-228	5.27028e-227
Apaf1	3388.28	-1.11272	0.0345032	-32.2498	3.53799e-228	1.10834e-226
Sparc	50288.7	1.05402	0.0326908	32.242	4.54775e-228	1.42159e-226
Hexa	3173.89	1.19192	0.037019	32.1975	1.91303e-227	5.96709e-226
Vcan	8070.6	-0.867108	0.0269632	-32.159	6.62064e-227	2.06066e-225
Ndufa7	2086.09	1.32738	0.0412962	32.143	1.10709e-226	3.43838e-225
Sdhb	1641.68	1.52913	0.0476228	32.1092	3.28483e-226	1.01802e-224
Nucb1	3398.92	1.05998	0.0330491	32.0728	1.05538e-225	3.26378e-224
Fasn	3887.85	1.03739	0.0323474	32.0704	1.13983e-225	3.51743e-224
Nbeal1	3837.83	-1.01288	0.0316118	-32.0412	2.91245e-225	8.96848e-224
Impdh2	1979.17	1.35281	0.0422638	32.0088	8.21656e-225	2.5248e-223
Ulbp1	1714.93	-1.48089	0.0462724	-32.0037	9.67438e-225	2.96647e-223
Tmed10	6106.53	0.82927	0.0259188	31.995	1.28114e-224	3.92008e-223
Il6st	5681.37	0.842887	0.0264335	31.8871	4.03219e-223	1.23118e-221
Uqcc2	1340.49	1.82909	0.0573616	31.8869	4.05323e-223	1.235e-221
Cdk2ap2	1809.31	1.46828	0.0460478	31.8861	4.16558e-223	1.26657e-221
Cth	1662.64	1.48183	0.0465654	31.8227	3.14426e-222	9.54022e-221
Rps17	11974.4	0.71963	0.0226504	31.7712	1.61661e-221	4.8948e-220
Trim28	4289.78	0.94646	0.0298313	31.7271	6.57342e-221	1.98616e-219
Hyou1	3497.98	1.05294	0.0332574	31.6605	5.44054e-220	1.64044e-218
Vcp	6685.73	0.797728	0.0252239	31.6259	1.6284e-219	4.89975e-218
Knl1	1447.68	-1.6418	0.051922	-31.6205	1.93306e-219	5.80441e-218
Hspd1	8696.15	0.784685	0.0248516	31.5748	8.18094e-219	2.4514e-217
Pcbp2	8722.21	0.711965	0.0225563	31.5639	1.15592e-218	3.45654e-217
Smarcb1	2621.47	1.15734	0.0367023	31.5331	3.06044e-218	9.13274e-217
Cxcl12	933.752	2.01336	0.0639409	31.4878	1.27714e-217	3.80331e-216
Ldlr	2611.47	1.18354	0.0376298	31.4523	3.90555e-217	1.16068e-215
Sf3b2	5357.65	0.913695	0.0291195	31.3775	4.10642e-216	1.21787e-214
Mapk3	2531.04	1.1757	0.0374816	31.3674	5.63148e-216	1.66676e-214
Slc7a1	1750.6	1.45034	0.0462441	31.3627	6.52666e-216	1.92776e-214
Abcc1	7534.64	0.764915	0.0243941	31.3565	7.92527e-216	2.3361e-214
Ktn1	7543.44	-0.761728	0.0242997	-31.3472	1.06136e-215	3.12217e-214
Fads1	6247.2	0.80176	0.025578	31.3457	1.11274e-215	3.26666e-214
Fdft1	2628.48	1.1634	0.0371228	31.3392	1.36727e-215	4.00578e-214
Sdhc	2396.01	1.23676	0.0394884	31.3196	2.52487e-215	7.38232e-214
Aspm	1811.41	-1.4087	0.045007	-31.2995	4.73291e-215	1.38104e-213
Nufip2	4150.89	-0.959699	0.0306851	-31.2757	9.98218e-215	2.90688e-213
Gls	7404.01	-0.794459	0.0254114	-31.2638	1.44801e-214	4.20823e-213
Dzip3	2259.3	-1.25002	0.0400853	-31.1839	1.75965e-213	5.10369e-212
Ruvbl2	1195.23	1.74926	0.0561637	31.1457	5.80225e-213	1.67952e-211
Avpi1	1041.17	1.96486	0.0631441	31.1171	1.41268e-212	4.08099e-211
Tmx3	5917.13	-0.869793	0.0279562	-31.1127	1.62068e-212	4.67252e-211
Smc5	5203.34	-0.957931	0.0308018	-31.0998	2.42306e-212	6.97196e-211
Arhgap18	2217.68	-1.29152	0.041575	-31.0648	7.21202e-212	2.07102e-210
G6pdx	4059.21	0.962423	0.0310276	31.0183	3.05245e-211	8.74815e-210
Ubn2	2891.19	-1.16263	0.0375027	-31.0014	5.16434e-211	1.47714e-209
Kpna2	5908.59	-0.792181	0.0255636	-30.9886	7.68611e-211	2.19411e-209
Smc2	2087.21	-1.36284	0.0440251	-30.956	2.1086e-210	6.00744e-209
Scai	1735.9	-1.42123	0.0459791	-30.9102	8.70593e-210	2.47546e-208
Raly	4261.07	0.948377	0.030682	30.9099	8.79051e-210	2.49461e-208
Pold2	763.455	2.27454	0.0736703	30.8746	2.62152e-209	7.42491e-208
Rps27	4221.55	1.04906	0.0339789	30.8737	2.69316e-209	7.61291e-208
Mki67	5972.5	-0.845468	0.0274084	-30.847	6.13599e-209	1.73111e-207
Fus	5751.03	-0.89464	0.0290366	-30.8108	1.87726e-208	5.28591e-207
Hspe1	2479.29	1.17293	0.0380746	30.8062	2.16238e-208	6.07692e-207
Fmr1	5575.07	-0.864661	0.0281644	-30.7005	5.60672e-207	1.5726e-205
Adipor1	3560.78	1.01082	0.032943	30.6839	9.34093e-207	2.61492e-205
Cap1	9394.37	0.822214	0.0268064	30.6723	1.33339e-206	3.72552e-205
Snrpd2	1478.63	1.53965	0.0502493	30.6403	3.55685e-206	9.91875e-205
Eln	561.393	2.96074	0.0966635	30.6294	4.97638e-206	1.38506e-204
Cavin1	9172.82	0.663228	0.0216578	30.6231	6.03059e-206	1.67525e-204
Cct5	10818.9	0.643875	0.0210277	30.6203	6.56521e-206	1.82027e-204
Nemf	3282.04	-1.05694	0.0345248	-30.6138	8.01589e-206	2.21824e-204
Gtpbp2	3815.49	0.931329	0.0304399	30.5956	1.39929e-205	3.86487e-204
Clpb	1301.82	1.58178	0.0518579	30.5022	2.43759e-204	6.71984e-203
Ascc2	2739.58	1.14088	0.037425	30.4844	4.19889e-204	1.15533e-202
Steap1	1856.25	1.31387	0.0431199	30.4701	6.48993e-204	1.78233e-202
Fnip1	4583.37	-0.932106	0.0305995	-30.4615	8.43672e-204	2.31259e-202
Kif21a	2371.61	-1.19226	0.0391577	-30.4476	1.28744e-203	3.52234e-202
Atp2a2	6478.86	0.755175	0.0248598	30.3774	1.09372e-202	2.98669e-201
Iqgap1	10731.4	0.654307	0.0215492	30.3635	1.66929e-202	4.54983e-201
Kif11	2335.57	-1.21104	0.0399751	-30.2949	1.33845e-201	3.64123e-200
Calcrl	1999.47	-1.31375	0.0433953	-30.274	2.52358e-201	6.8525e-200
Elob	2672.21	1.28295	0.0424167	30.2463	5.8354e-201	1.58157e-199
Stard9	2819.74	-1.10862	0.0366555	-30.2444	6.19071e-201	1.67473e-199
Irs1	2048.74	-1.25593	0.0415391	-30.2348	8.257e-201	2.22955e-199
Ddx5	24663.6	-0.609294	0.0201546	-30.231	9.28537e-201	2.50255e-199
Eif4a3	1794.74	1.41452	0.0468167	30.214	1.54957e-200	4.16859e-199
Ndufv1	2274.79	1.24658	0.0412612	30.2118	1.65634e-200	4.44754e-199
Ythdf3	5573.38	-0.870371	0.0288407	-30.1786	4.52699e-200	1.21332e-198
Cd151	4152.22	0.894539	0.0296562	30.1636	7.11094e-200	1.90234e-198
Cyb5r3	10313.3	0.674619	0.022371	30.156	8.94782e-200	2.38933e-198
Rhbdd1	2237.87	1.17659	0.039081	30.1065	3.98919e-199	1.06327e-197
Pnn	3234.3	-1.04492	0.0347404	-30.0778	9.45719e-199	2.51606e-197
Mfap3l	3826.22	-0.974081	0.0324051	-30.0595	1.6389e-198	4.35227e-197
Zfp445	3941.54	-1.01441	0.0337552	-30.0519	2.06376e-198	5.47048e-197
Ttll12	1825.84	1.38849	0.0462209	30.0404	2.91548e-198	7.71402e-197
Ptma	13435.2	0.728717	0.0242821	30.0104	7.18207e-198	1.89683e-196
Zkscan17	1876.29	1.28669	0.0428986	29.9938	1.18358e-197	3.12021e-196
Gsap	1547.79	-1.47873	0.0493024	-29.993	1.20971e-197	3.18331e-196
Tubb2b	4333.06	1.00294	0.0334423	29.9903	1.31364e-197	3.45051e-196
Usp5	2770.05	1.1198	0.0373552	29.977	1.95861e-197	5.13532e-196
Itgb8	2197.15	-1.22327	0.040888	-29.9176	1.16004e-196	3.03604e-195
2310022B05Rik	3213.52	1.00451	0.0336107	29.8865	2.94467e-196	7.69281e-195
Txnrd1	12556.6	0.584104	0.0195726	29.843	1.0835e-195	2.82549e-194
Frs2	5512.23	-0.891298	0.0298831	-29.8261	1.7917e-195	4.6639e-194
Timp2	13405.4	0.565569	0.0190135	29.7457	1.97143e-194	5.12254e-193
Tulp4	7059.87	-0.717024	0.0241076	-29.7427	2.1535e-194	5.58559e-193
Jmjd1c	4654.75	-0.901839	0.0303728	-29.6924	9.63882e-194	2.49557e-192
Psmd3	2837.23	1.06418	0.0358643	29.6723	1.74822e-193	4.51822e-192
Ssrp1	4149.77	0.926078	0.0312134	29.6692	1.91734e-193	4.94645e-192
Rpl35a	5160.84	0.97735	0.0329433	29.6677	2.00645e-193	5.16714e-192
Spart	4681.15	0.908742	0.0306616	29.6378	4.87571e-193	1.2534e-191
Rb1	2459.07	-1.14951	0.0388117	-29.6177	8.84632e-193	2.27009e-191
Rbms1	7077.69	-0.715045	0.0241896	-29.56	4.88376e-192	1.25102e-190
Hmgb1	1656.65	-1.43296	0.0484842	-29.5552	5.62439e-192	1.4382e-190
Dynlt3	7838.97	-0.751709	0.0254378	-29.5509	6.39904e-192	1.63339e-190
Hcfc1r1	1628.73	1.48312	0.0502097	29.5386	9.20887e-192	2.34648e-190
Clta	3405.5	1.06028	0.0359166	29.5207	1.56303e-191	3.97571e-190
Bcat1	2281.8	1.1864	0.0402179	29.4993	2.94186e-191	7.46973e-190
Ap2m1	4923.86	0.808687	0.0274355	29.4759	5.86689e-191	1.48707e-189
Copz1	4215.12	0.897191	0.0304587	29.456	1.05624e-190	2.67255e-189
Ndufs8	1107.1	1.77614	0.0603135	29.4484	1.31789e-190	3.32875e-189
Aprt	1409.9	1.4687	0.049905	29.4299	2.2786e-190	5.74534e-189
Tomm20	3541.19	0.95457	0.0324549	29.4122	3.82955e-190	9.63914e-189
Slc48a1	6663.55	0.722212	0.0246134	29.3422	3.00468e-189	7.54977e-188
Srsf10	4666.07	-0.842167	0.0287254	-29.3179	6.14054e-189	1.54024e-187
Ahcy	1049.34	1.80818	0.0616949	29.3083	8.11925e-189	2.03304e-187
Vmp1	14076.1	-0.613132	0.0209359	-29.2862	1.55552e-188	3.88825e-187
Arid4b	2434.13	-1.15258	0.0394143	-29.2426	5.58356e-188	1.39329e-186
Krit1	2477.12	-1.1092	0.0379416	-29.2344	7.08167e-188	1.76408e-186
Bag6	4515.43	0.851768	0.0291379	29.2323	7.53465e-188	1.87369e-186
Mpnd	1555.98	1.37856	0.04717	29.2253	9.24951e-188	2.29619e-186
Eif4g1	9194.06	0.694883	0.0238137	29.18	3.48296e-187	8.63166e-186
Hspa12a	1826.1	-1.29766	0.0445636	-29.1193	2.04256e-186	5.05333e-185
Pgk1	22705.5	0.479521	0.0164715	29.1122	2.51757e-186	6.21787e-185
Rictor	3550.04	-0.979417	0.0336646	-29.0934	4.34949e-186	1.0724e-184
4930503L19Rik	1832.07	-1.29384	0.0445086	-29.0695	8.7376e-186	2.15067e-184
Sec61a1	4098.93	0.874975	0.0301266	29.0433	1.87e-185	4.59499e-184
Zranb2	4502.76	-0.889821	0.0306485	-29.0331	2.51851e-185	6.17803e-184
Lrif1	2051.6	-1.22102	0.0420759	-29.0195	3.73476e-185	9.14605e-184
Cct3	5495.37	0.849242	0.0293168	28.9677	1.67762e-184	4.10139e-183
Gstp1	5118.96	1.6259	0.0561437	28.9597	2.1203e-184	5.17489e-183
Gstm1	2882.74	1.10823	0.0382825	28.9487	2.91128e-184	7.09342e-183
Rnf187	3384.59	0.941936	0.0325397	28.9473	3.03771e-184	7.38903e-183
Clptm1	2234.19	1.14461	0.0395463	28.9436	3.3754e-184	8.19667e-183
Clk4	2149.43	-1.25826	0.0435036	-28.9231	6.11375e-184	1.48215e-182
Arhgap5	7659.71	-0.748768	0.0259252	-28.8819	2.01414e-183	4.87468e-182
App	12082.9	0.622142	0.0215468	28.874	2.53165e-183	6.11696e-182
Esco2	764.558	-2.08701	0.0722948	-28.8681	3.0057e-183	7.25026e-182
Cenpa	2689.83	-1.10677	0.0383494	-28.8601	3.78217e-183	9.10804e-182
Dazap2	4244.75	0.882649	0.0306252	28.821	1.17068e-182	2.8145e-181
Zcchc7	2275.98	-1.18581	0.0411626	-28.808	1.70453e-182	4.09115e-181
Rsrc2	2620.08	-1.0652	0.0369911	-28.7962	2.39024e-182	5.72747e-181
Rac1	4716.73	0.878699	0.0305193	28.7916	2.73572e-182	6.54447e-181
Cox7a2l	3464.24	0.953825	0.0331717	28.7542	8.0234e-182	1.91622e-180
Ext2	2462.5	1.11668	0.0388378	28.7525	8.42215e-182	2.00813e-180
Tmem97	1378.8	1.49661	0.0520686	28.7431	1.1063e-181	2.63347e-180
Cycs	1452.47	-1.51223	0.0526389	-28.7284	1.6858e-181	4.00634e-180
Prdx2	2481.36	1.11889	0.0390449	28.6565	1.32885e-180	3.15286e-179
Ap2b1	4426.79	0.821778	0.0287151	28.6183	3.97564e-180	9.41725e-179
Mcrip1	1305.97	1.57609	0.0551412	28.5828	1.09903e-179	2.59906e-178
Chmp3	1362.79	-1.45645	0.051011	-28.5518	2.66969e-179	6.30316e-178
Ect2	2720.56	-1.07067	0.0375288	-28.5292	5.08933e-179	1.19964e-177
Axl	12619.9	0.570428	0.0200025	28.5179	7.03084e-179	1.65459e-177
Tmem106b	5868.56	-0.810788	0.0284665	-28.4822	1.94705e-178	4.57463e-177
Mbnl1	11777.4	-0.600017	0.0210732	-28.473	2.52739e-178	5.92851e-177
Nrp2	9030.46	0.627038	0.0220244	28.4702	2.7411e-178	6.4194e-177
Bpnt2	5456.7	-0.788969	0.0277402	-28.4413	6.24388e-178	1.4599e-176
Tufm	1395.03	1.47124	0.0517626	28.4228	1.0569e-177	2.46719e-176
Napa	2484.81	1.05136	0.0370838	28.3511	8.11462e-177	1.89119e-175
Uck2	2606.91	1.04648	0.0369302	28.3367	1.22134e-176	2.84187e-175
H3f3b	15070.3	0.549665	0.0194205	28.3033	3.14672e-176	7.3102e-175
Ddah2	1719.27	1.29938	0.0459407	28.2838	5.47564e-176	1.27001e-174
Slc25a1	1541.74	1.33486	0.0471965	28.283	5.59469e-176	1.29555e-174
Ube2s	2805.27	1.01782	0.0360023	28.2711	7.83282e-176	1.81093e-174
Snx3	3177.2	1.02154	0.0361356	28.2695	8.18716e-176	1.88984e-174
Washc4	5477.05	-0.785036	0.0277993	-28.2394	1.92015e-175	4.42521e-174
Trap1	2859.56	1.01652	0.0360415	28.2043	5.18469e-175	1.19297e-173
Aip	1303.69	1.44905	0.0513901	28.1971	6.33931e-175	1.45633e-173
Snrpc	1820.53	1.23092	0.0436856	28.1769	1.12342e-174	2.57675e-173
Mier1	3361.16	-0.954173	0.0338861	-28.1582	1.89978e-174	4.35056e-173
Eif3l	5792.65	0.742685	0.0263994	28.1327	3.90475e-174	8.92788e-173
Rbm26	3161.78	-0.967847	0.0344385	-28.1037	8.83485e-174	2.01683e-172
Niban2	7768.95	0.71996	0.0256515	28.067	2.476e-173	5.64332e-172
Gadd45a	3583.83	0.9661	0.0344495	28.0439	4.73759e-173	1.0781e-171
Itgb5	5443.96	0.834394	0.029791	28.0083	1.28857e-172	2.9277e-171
Osbpl8	3978.2	-0.888372	0.0317448	-27.9848	2.4855e-172	5.63835e-171
Sacs	1959.57	-1.21762	0.0435385	-27.9664	4.1668e-172	9.43758e-171
Mrpl17	1079.16	1.63645	0.0585983	27.9266	1.26982e-171	2.87157e-170
Gyg	2935.79	0.984485	0.0352533	27.926	1.28886e-171	2.91008e-170
Zfp40	784.215	-2.0226	0.0724482	-27.9179	1.61853e-171	3.64876e-170
Litaf	4059.79	0.858616	0.0308059	27.8719	5.85348e-171	1.31753e-169
Ndufb11	1193.89	1.5818	0.0567637	27.8665	6.79775e-171	1.5277e-169
Herpud1	1212.4	1.67656	0.0601951	27.8521	1.01481e-170	2.27685e-169
Rimoc1	4913.28	-0.789615	0.0283503	-27.8521	1.01627e-170	2.27685e-169
Galnt2	3454.82	0.943654	0.0339735	27.7762	8.40721e-170	1.88064e-168
Trim2	1425.93	-1.39226	0.0501581	-27.7574	1.41707e-169	3.16501e-168
Gpm6b	1331.17	-1.50873	0.0543883	-27.7399	2.30654e-169	5.14368e-168
Csnk2b	2029.24	1.28818	0.0464664	27.7227	3.71439e-169	8.27052e-168
Polr2e	1638.62	1.32236	0.047741	27.6987	7.24543e-169	1.6108e-167
Ehd2	7023.73	0.671369	0.0242644	27.6689	1.65145e-168	3.66586e-167
Serinc1	15299.9	-0.60068	0.0217263	-27.6476	2.98158e-168	6.60833e-167
Ppp4r2	4040.39	-0.895057	0.0323821	-27.6404	3.63609e-168	8.04666e-167
Usp9x	8146.47	-0.713327	0.0258334	-27.6126	7.86269e-168	1.73735e-166
Cflar	2196.18	-1.13815	0.0412599	-27.5849	1.68829e-167	3.72479e-166
Sestd1	3656.73	-0.876304	0.0317706	-27.5822	1.81712e-167	4.00291e-166
Drap1	2179.09	1.11282	0.0403755	27.5617	3.20561e-167	7.05088e-166
Xiap	2829.38	-1.00277	0.0363937	-27.5533	4.04524e-167	8.88419e-166
Lox	20268	-0.528844	0.0191986	-27.5459	4.95185e-167	1.08588e-165
Mpst	789.873	1.87768	0.0682135	27.5265	8.45654e-167	1.85161e-165
Mydgf	1487.36	1.36254	0.0495066	27.5223	9.48836e-167	2.0744e-165
Zbtb38	3901.29	-0.883382	0.0321017	-27.5182	1.06281e-166	2.32007e-165
Sgk1	4481.01	-0.792053	0.0287983	-27.5034	1.59765e-166	3.48234e-165
Larp1	4849.15	0.757394	0.0275846	27.4571	5.7119e-166	1.24313e-164
Psmc4	1589.13	1.27013	0.0462629	27.4546	6.11661e-166	1.32922e-164
Kif5b	8155.09	-0.639131	0.0233016	-27.4286	1.24912e-165	2.71042e-164
Npc2	9871.87	0.596703	0.0217552	27.4281	1.26942e-165	2.75035e-164
Topbp1	2207.97	-1.19411	0.0435532	-27.4173	1.70404e-165	3.68647e-164
Fcho2	2509.33	-1.02567	0.0374292	-27.4029	2.53329e-165	5.47228e-164
Rps15a	10588.5	0.673855	0.0246605	27.3252	2.12772e-164	4.58934e-163
Rlf	3167.48	-0.944157	0.0345738	-27.3085	3.36587e-164	7.24915e-163
Flii	3088.44	0.947742	0.0347192	27.2974	4.55813e-164	9.80235e-163
Ahsa1	2740.07	0.979786	0.0359184	27.2781	7.70694e-164	1.65493e-162
Cryab	2447.96	1.01906	0.0373728	27.2675	1.0298e-163	2.20805e-162
Tra2a	3602.5	-0.894375	0.0328001	-27.2674	1.03316e-163	2.21197e-162
Thy1	884.133	1.76192	0.0646556	27.2509	1.62168e-163	3.46685e-162
Rps19	9189.78	0.737315	0.0270588	27.2486	1.72509e-163	3.68248e-162
Fbl	1258.34	1.42067	0.0521732	27.2298	2.88348e-163	6.14619e-162
Rfx7	1760.72	-1.26782	0.0466018	-27.2054	5.60533e-163	1.19303e-161
Park7	1741.25	1.28974	0.0474332	27.1907	8.36707e-163	1.77822e-161
Snrnp200	4008.41	0.858776	0.0315849	27.1894	8.66157e-163	1.83811e-161
Amfr	3365.24	0.890592	0.0327621	27.1837	1.01354e-162	2.14772e-161
Erbin	4562.96	-0.839986	0.0309205	-27.166	1.64045e-162	3.47108e-161
Six4	2377.89	-1.05533	0.0388907	-27.1359	3.71368e-162	7.84644e-161
Vdac2	6658.03	0.712518	0.0262752	27.1175	6.12122e-162	1.29143e-160
Hspa5	21210.2	0.488992	0.0180425	27.1023	9.26222e-162	1.95127e-160
Dnaja1	6557.16	-0.667008	0.0246155	-27.0971	1.06548e-161	2.24137e-160
Scd2	26639.9	0.427104	0.0157684	27.086	1.44002e-161	3.02487e-160
Rpl4	47848.6	0.457613	0.0168991	27.0791	1.73464e-161	3.63848e-160
Fubp1	4302.57	-0.827013	0.0305549	-27.0665	2.44311e-161	5.11709e-160
Spag9	11534.6	-0.631134	0.0233283	-27.0545	3.38504e-161	7.07972e-160
Akt1	4346.21	0.823677	0.0304763	27.0268	7.16579e-161	1.49654e-159
Casp12	3482.6	-0.903452	0.0334345	-27.0216	8.24718e-161	1.71991e-159
Mtch1	3159.47	0.952685	0.0352571	27.0211	8.36314e-161	1.74158e-159
Brca1	1000.73	-1.73257	0.0641412	-27.0118	1.07415e-160	2.23365e-159
Tiparp	2949.75	-0.962043	0.0356939	-26.9526	5.31701e-160	1.10406e-158
Ndufa8	1385.28	1.42671	0.0530085	26.9148	1.47575e-159	3.05995e-158
Slc66a3	2361.87	-1.09466	0.0407264	-26.8784	3.92891e-159	8.13491e-158
Gpcpd1	1502.59	-1.34977	0.0502272	-26.8733	4.50225e-159	9.30872e-158
Gja1	19757	-0.499219	0.0185946	-26.8475	9.01862e-159	1.862e-157
Onecut2	1497.42	-1.32196	0.0492913	-26.8193	1.92639e-158	3.9716e-157
Polr1c	1423.73	1.34478	0.050156	26.812	2.34185e-158	4.82127e-157
Rps11	1423.58	1.36406	0.0508815	26.8086	2.5652e-158	5.2736e-157
Rnf10	4322.4	0.831166	0.0310038	26.8085	2.57228e-158	5.28065e-157
Gnb1	9037.3	0.594256	0.0221689	26.8058	2.76744e-158	5.67325e-157
Kpnb1	9374.88	0.587502	0.0219367	26.7817	5.28605e-158	1.08211e-156
Socs4	2570.98	-1.13785	0.0425397	-26.748	1.3019e-157	2.66135e-156
Psmb1	5599.35	0.749317	0.0280634	26.7009	4.59896e-157	9.38798e-156
Ctbp1	2128.93	1.07402	0.0402359	26.6932	5.65074e-157	1.15188e-155
Paxbp1	2499.82	-1.0028	0.0375973	-26.6723	9.8763e-157	2.0104e-155
Sympk	2436.48	1.0215	0.038306	26.6667	1.14468e-156	2.32681e-155
Ogdh	3230.4	0.889366	0.0333542	26.6643	1.22182e-156	2.48014e-155
Zfp81	1680.21	-1.24793	0.0468422	-26.6412	2.26086e-156	4.58283e-155
Lgmn	4318.84	0.78205	0.0293769	26.6213	3.85229e-156	7.79778e-155
Fkbp9	6123.88	0.66949	0.0251583	26.6111	5.0537e-156	1.02154e-154
Megf10	2680.71	-0.96298	0.0362006	-26.6012	6.56904e-156	1.32599e-154
Phb	1196.4	1.43425	0.0539443	26.5876	9.4345e-156	1.90175e-154
Raph1	8176.41	-0.626705	0.0235793	-26.5786	1.19918e-155	2.41387e-154
Srm	736.2	1.94936	0.0733875	26.5626	1.83605e-155	3.69072e-154
Chd4	9594.82	0.652451	0.0245638	26.5615	1.88937e-155	3.79263e-154
Ppp1r12a	6149.95	-0.687208	0.0258744	-26.5594	1.99989e-155	4.00891e-154
Itm2c	2767.04	0.960813	0.0362038	26.539	3.44233e-155	6.89085e-154
Mysm1	2009.98	-1.16959	0.0441028	-26.5196	5.7633e-155	1.1521e-153
Sqle	4792.89	0.753003	0.0283977	26.5164	6.2762e-155	1.2529e-153
Wbp2	2551.43	1.04414	0.0393897	26.508	7.83085e-155	1.5611e-153
Ptpa	2468.26	0.9927	0.0374567	26.5026	9.05146e-155	1.80195e-153
Atxn2l	4903.43	0.732616	0.0276494	26.4966	1.0607e-154	2.10873e-153
Myl3	356.347	3.2916	0.124242	26.4935	1.15232e-154	2.28773e-153
Eif2b2	1904.92	1.1688	0.0441193	26.4918	1.20534e-154	2.3897e-153
Sod1	4029.78	0.891663	0.0336607	26.4897	1.27226e-154	2.51893e-153
Psmd7	2640.99	0.969879	0.0366398	26.4706	2.11127e-154	4.17437e-153
Ccp110	1220.14	-1.41825	0.0535988	-26.4605	2.76083e-154	5.45124e-153
Kdelr1	2700.74	1.062	0.0401674	26.4392	4.85084e-154	9.56487e-153
Arpc1b	4242.64	0.813311	0.0307624	26.4385	4.95127e-154	9.74963e-153
Dennd5b	2582.53	-0.998217	0.0377921	-26.4134	9.60937e-154	1.88963e-152
Gpi1	14374.5	0.496047	0.0187825	26.41	1.05106e-153	2.06405e-152
Hmga2	4256.05	-0.790135	0.0299225	-26.406	1.16854e-153	2.29163e-152
Hmox1	2154.21	1.04431	0.0395548	26.4015	1.31648e-153	2.57828e-152
Usp48	3302.87	-0.905373	0.0342953	-26.3993	1.39593e-153	2.73017e-152
Polk	1818.25	-1.20021	0.0454722	-26.3943	1.59131e-153	3.10809e-152
Atp13a3	9524.58	-0.618582	0.0234423	-26.3874	1.91185e-153	3.72915e-152
Mvp	1917.32	1.11272	0.0421706	26.3862	1.97084e-153	3.83902e-152
Cbfb	3646.09	-0.933249	0.0353839	-26.375	2.65505e-153	5.16486e-152
Ube2l3	2532.94	0.984354	0.037334	26.3662	3.35105e-153	6.51003e-152
Ttc3	9154.51	-0.577902	0.0219184	-26.366	3.36029e-153	6.51924e-152
Pank3	6436.48	-0.758121	0.0287694	-26.3516	4.91405e-153	9.52089e-152
Ctps	2019	1.11754	0.0424894	26.3017	1.83271e-152	3.5461e-151
Psph	1047.52	1.76416	0.0671007	26.2912	2.41993e-152	4.67606e-151
Zfp62	2056.61	-1.15631	0.0440228	-26.2661	4.68335e-152	9.03761e-151
Cox6b1	2397.4	1.03044	0.0392407	26.2595	5.56232e-152	1.07195e-150
Adrm1	1609.4	1.24054	0.0472463	26.2569	5.96469e-152	1.14796e-150
Otud4	3254.42	-0.919141	0.0350077	-26.2554	6.19815e-152	1.19131e-150
Stac2	3716.06	0.839037	0.0319693	26.2451	8.13197e-152	1.56093e-150
Tet2	1641.88	-1.21126	0.0461533	-26.2443	8.31018e-152	1.59302e-150
Son	8370.07	-0.603343	0.023	-26.2323	1.1367e-151	2.17613e-150
Tex264	1295.8	1.41714	0.0540646	26.212	1.93836e-151	3.70592e-150
Serping1	630.932	2.04552	0.0780782	26.1983	2.77658e-151	5.30151e-150
Rab5c	2925.04	0.905077	0.0345501	26.1961	2.94502e-151	5.61571e-150
Srp68	3064.67	0.912526	0.0348442	26.1888	3.56835e-151	6.79536e-150
Fabp5	975.439	1.59225	0.0608041	26.1866	3.77874e-151	7.18657e-150
Ndufb4	1365.95	1.33054	0.0508483	26.167	6.32144e-151	1.19752e-149
Ndufb4b	1365.95	1.33054	0.0508483	26.167	6.32144e-151	1.19752e-149
Ndufb4c	1365.95	1.33054	0.0508483	26.167	6.32144e-151	1.19752e-149
Rps2	2056.7	1.91821	0.0733096	26.1659	6.50385e-151	1.23046e-149
Khdc4	3273.58	-0.922166	0.03528	-26.1385	1.33054e-150	2.51396e-149
Syap1	3336.39	-0.878179	0.0335993	-26.1368	1.39252e-150	2.62763e-149
Map3k20	4694.36	-0.734178	0.0280908	-26.1358	1.42767e-150	2.69045e-149
Col14a1	750.671	1.85437	0.0709658	26.1304	1.64528e-150	3.09652e-149
Atp6v1g1	4937.06	0.757083	0.0289823	26.1222	2.03806e-150	3.83076e-149
Stxbp5	3174.81	-0.885162	0.0339218	-26.0942	4.2429e-150	7.96465e-149
Rab1b	2142.93	1.07411	0.0411932	26.0749	7.02744e-150	1.31746e-148
Nmt1	4575.45	0.810604	0.0310901	26.0728	7.42796e-150	1.39075e-148
Pik3c2a	3014.63	-0.912995	0.0350344	-26.0599	1.03814e-149	1.94121e-148
9430015G10Rik	1040.66	-1.54876	0.0594315	-26.0596	1.04626e-149	1.95387e-148
Slc4a7	4389.12	-0.790093	0.0303208	-26.0578	1.0982e-149	2.04823e-148
Stk38	3109.77	-0.89814	0.0344857	-26.0438	1.57968e-149	2.94243e-148
2610008E11Rik	1840.53	-1.16218	0.0446399	-26.0345	2.01812e-149	3.75428e-148
Arhgap11a	2111.38	-1.09726	0.0421714	-26.0192	3.00586e-149	5.58457e-148
Xpnpep1	2519.29	0.975502	0.0375002	26.0132	3.508e-149	6.50914e-148
Gcc2	2169.49	-1.05111	0.0404382	-25.9931	5.93387e-149	1.09963e-147
Dmxl1	2559.01	-1.0587	0.0407417	-25.9856	7.20353e-149	1.3332e-147
Zbtb20	3718.23	-0.863072	0.0332209	-25.9798	8.38853e-149	1.55054e-147
Rpl3	27842.4	0.94199	0.036279	25.9652	1.22631e-148	2.26383e-147
Ube2m	1736.78	1.28038	0.049314	25.9639	1.26853e-148	2.33878e-147
Pgd	5057.7	0.792591	0.0305283	25.9625	1.31285e-148	2.41741e-147
Uqcrfs1	2086.92	1.0496	0.0404496	25.9483	1.89846e-148	3.49129e-147
Plekhb2	3230.18	0.852795	0.0329129	25.9107	5.04547e-148	9.26689e-147
Cpsf6	6615.17	-0.665528	0.0256856	-25.9105	5.06787e-148	9.29624e-147
Ccdc18	591.638	-2.23593	0.0863247	-25.9014	6.42769e-148	1.17757e-146
Igfbp4	488.662	2.38462	0.0920893	25.8947	7.64427e-148	1.39868e-146
Ctsz	3224.21	0.862033	0.0333	25.8869	9.35172e-148	1.70893e-146
Mta1	3380.74	0.838757	0.0324884	25.8171	5.69697e-147	1.03975e-145
Prep	4003.59	0.803542	0.0311347	25.8086	7.09741e-147	1.29371e-145
Ndufa13	1031.93	1.49067	0.057782	25.7982	9.28012e-147	1.68945e-145
Septin9	6548.58	0.640225	0.0248176	25.7972	9.5212e-147	1.73116e-145
Gsta4	5353.12	0.717571	0.0278318	25.7824	1.39788e-146	2.53846e-145
Mcm2	1018.95	1.50087	0.0582644	25.7596	2.51543e-146	4.56214e-145
Kdelr2	3110.72	0.876079	0.0340544	25.7259	5.99718e-146	1.08632e-144
Arpc4	1502.91	1.23953	0.0482082	25.7119	8.59374e-146	1.55471e-144
Zfp207	5180.24	-0.699224	0.0271955	-25.711	8.8074e-146	1.59138e-144
Akt2	2453.57	0.962262	0.0374318	25.707	9.75074e-146	1.75963e-144
Snu13	2718.52	0.996994	0.0388219	25.6812	1.89517e-145	3.41578e-144
Sgta	2451.64	0.983435	0.0383066	25.6727	2.35745e-145	4.24371e-144
Lman2	2645.85	0.940036	0.0366318	25.6618	3.12428e-145	5.6171e-144
Vps37a	3222.2	-0.992646	0.0386848	-25.6599	3.28251e-145	5.89426e-144
Gxylt1	2064.64	-1.12463	0.0438766	-25.6316	6.77834e-145	1.21565e-143
Srek1	2508.3	-0.988218	0.0385582	-25.6292	7.20593e-145	1.29073e-143
Cit	1175.2	-1.43686	0.0560818	-25.6208	8.94975e-145	1.60111e-143
Ccar1	2831.18	-0.977578	0.038174	-25.6085	1.22711e-144	2.19259e-143
Klhl24	5898.84	-0.678723	0.0265118	-25.6008	1.49413e-144	2.6664e-143
Ptbp3	5228.29	-0.709761	0.027729	-25.5963	1.67731e-144	2.98962e-143
Atp6v0d1	1795.74	1.1085	0.0433624	25.5637	3.87132e-144	6.89172e-143
Luc7l	3588.82	-0.809401	0.0316782	-25.5507	5.39614e-144	9.59439e-143
Ankrd28	3841.93	-0.808506	0.0316551	-25.5411	6.9003e-144	1.22537e-142
Ckap4	3721.03	0.800095	0.0313728	25.5028	1.83563e-143	3.25577e-142
Chuk	2744.85	-0.928694	0.0364249	-25.4961	2.17818e-143	3.85861e-142
Akr1b3	4157.17	0.78458	0.0307826	25.4878	2.69236e-143	4.76363e-142
Ssr4	1973.9	1.06642	0.0418627	25.4741	3.81426e-143	6.74038e-142
Prune2	10639.8	-0.559611	0.0219707	-25.4708	4.15347e-143	7.33088e-142
Net1	3130.66	-0.868506	0.0340986	-25.4705	4.19033e-143	7.38693e-142
Ezr	3134.09	0.93284	0.0366385	25.4607	5.37889e-143	9.47065e-142
Clptm1l	2148.2	1.02341	0.040199	25.4587	5.65769e-143	9.94941e-142
Acbd5	2070.01	-1.06821	0.0419676	-25.4531	6.52256e-143	1.14564e-141
Hdlbp	18712.1	0.472761	0.0185863	25.436	1.00802e-142	1.76838e-141
Msn	21200.1	0.458439	0.0180276	25.4298	1.18153e-142	2.07026e-141
Inpp5a	1755.13	1.15935	0.0456122	25.4174	1.61778e-142	2.83121e-141
Prpf40a	6126.54	-0.652738	0.025689	-25.4092	1.9941e-142	3.48557e-141
Hk1	4237.72	0.808644	0.0318489	25.39	3.24909e-142	5.67238e-141
Eif4a1	15995.3	0.456271	0.017991	25.361	6.79438e-142	1.18476e-140
Scyl1	2284.55	0.998558	0.0394007	25.3437	1.05516e-141	1.8377e-140
Ddx24	2327.11	0.994201	0.0392723	25.3156	2.15332e-141	3.7458e-140
Haus6	1486.98	-1.22888	0.0485441	-25.3148	2.1965e-141	3.81632e-140
Gnl1	1505.4	1.26684	0.0500525	25.3102	2.46404e-141	4.27602e-140
Gng5	2256.77	1.08921	0.0430584	25.296	3.5307e-141	6.11974e-140
Prkaca	2446.46	1.00837	0.0398774	25.2867	4.4773e-141	7.75119e-140
Pcolce	5871.56	0.717518	0.0283761	25.286	4.55679e-141	7.87938e-140
Cops2	10522.7	-0.582902	0.0230549	-25.2832	4.88591e-141	8.43839e-140
Pten	5009.61	-0.739397	0.0292655	-25.2652	7.71749e-141	1.33129e-139
Psmd13	1774.86	1.11622	0.0441924	25.2582	9.20751e-141	1.58643e-139
Mmp14	4887.96	0.749252	0.029682	25.2426	1.36507e-140	2.34919e-139
Tspan9	1676.38	1.14244	0.0452637	25.2397	1.47082e-140	2.52817e-139
Rbbp4	5666.05	0.727671	0.0288398	25.2315	1.80948e-140	3.10659e-139
Oxa1l	1659.82	1.22324	0.0484887	25.2272	2.01339e-140	3.45259e-139
Peg10	1947.34	1.0603	0.042067	25.2049	3.53641e-140	6.0571e-139
Plxnb2	7907.89	0.590039	0.0234143	25.1999	4.01153e-140	6.86276e-139
Emp2	6615	0.636006	0.0252432	25.1952	4.52429e-140	7.73082e-139
Npm3	771.554	1.74701	0.0693869	25.1777	7.02217e-140	1.19849e-138
Slc39a1	2245.39	1.05033	0.041745	25.1605	1.08476e-139	1.8492e-138
Gsdme	351.704	-3.31526	0.131849	-25.1444	1.6291e-139	2.77387e-138
Flna	30741.2	0.458029	0.0182193	25.1398	1.82706e-139	3.10729e-138
Hmcn2	402.6	-2.85298	0.113509	-25.1343	2.10032e-139	3.56783e-138
Sp3	4291.5	-0.779905	0.0310438	-25.1227	2.80811e-139	4.76456e-138
Zfp638	2659.56	-0.915834	0.0364555	-25.122	2.86192e-139	4.85018e-138
Xpot	6333.54	0.635978	0.0253185	25.1191	3.07483e-139	5.20492e-138
Hnrnpa0	3413.03	0.836897	0.0333351	25.1056	4.3193e-139	7.30295e-138
Sf3b1	10208.5	-0.55053	0.0219384	-25.0944	5.72566e-139	9.66949e-138
Myl9	2154.89	1.02496	0.0408487	25.0917	6.12813e-139	1.03371e-137
Mrpl2	902.196	1.54781	0.0616876	25.0911	6.22446e-139	1.04874e-137
Actr1b	2268.3	0.999491	0.0398357	25.0903	6.3442e-139	1.06767e-137
Yme1l1	6401.62	-0.686578	0.0273878	-25.0688	1.0891e-138	1.83073e-137
Zfp292	2261.85	-1.0892	0.0434996	-25.0392	2.2867e-138	3.83937e-137
G3bp1	6649.06	0.611359	0.0244203	25.0349	2.54927e-138	4.27526e-137
Thop1	1036.88	1.50845	0.0603078	25.0125	4.46704e-138	7.48281e-137
Pes1	1819.46	1.09143	0.0436481	25.0053	5.35072e-138	8.95271e-137
Sec13	3547.28	0.792193	0.0316941	24.995	6.93328e-138	1.15872e-136
Uba6	2338.96	-1.01398	0.0405742	-24.9907	7.72147e-138	1.28896e-136
Bri3bp	1409.11	1.24408	0.0497828	24.9903	7.80231e-138	1.30095e-136
ND2	76883.1	-0.403693	0.0161581	-24.9839	9.15109e-138	1.52409e-136
Ergic3	2398.88	0.959166	0.0384197	24.9655	1.45017e-137	2.41244e-136
Sec31a	7097.4	0.613912	0.0246005	24.9553	1.86912e-137	3.10583e-136
Leprotl1	2014.19	1.12552	0.0451999	24.9009	7.27909e-137	1.20814e-135
Myo5a	7421.07	-0.617545	0.0248002	-24.9008	7.29734e-137	1.20979e-135
Adamts2	904.289	1.53003	0.0614764	24.8881	1.00087e-136	1.65739e-135
Snx13	3539.01	-0.82628	0.033207	-24.8827	1.14443e-136	1.89295e-135
Idh2	2550.47	0.901289	0.0362391	24.8706	1.54665e-136	2.55532e-135
Ndufb10	1492.79	1.21895	0.0490501	24.851	2.52076e-136	4.15997e-135
Rap1gds1	2724.74	0.920102	0.0370255	24.8505	2.5545e-136	4.21084e-135
Ssr3	22699.6	-0.442442	0.0178091	-24.8436	3.03188e-136	4.99209e-135
Hadh	1918.25	1.04504	0.0420974	24.8243	4.90047e-136	8.05961e-135
Slc24a3	844.987	1.58672	0.0639444	24.814	6.33139e-136	1.04012e-134
Bzw2	2161.07	1.00167	0.0403985	24.7948	1.01921e-135	1.67245e-134
Acot7	1393.65	1.26003	0.0508362	24.7861	1.26523e-135	2.0738e-134
Myl12a	3540.32	0.903679	0.0365025	24.7566	2.63111e-135	4.30771e-134
Abcf2	1926.19	1.0319	0.0417475	24.7176	6.91121e-135	1.13024e-133
Akap11	3230.93	-0.864057	0.034961	-24.7149	7.4028e-135	1.20926e-133
Bri3	648.175	1.85878	0.0752103	24.7145	7.47029e-135	1.21891e-133
Lamp2	17488.5	-0.458535	0.0185533	-24.7144	7.47981e-135	1.21909e-133
C1s1	2232.89	-0.987186	0.0399815	-24.6911	1.33423e-134	2.17214e-133
Fbxo32	2404.85	-0.938471	0.0380747	-24.6482	3.8516e-134	6.26339e-133
Necap2	1457.99	1.18618	0.0481362	24.6421	4.47062e-134	7.26187e-133
Timm13	801.149	1.71941	0.0698174	24.6273	6.44896e-134	1.04637e-132
Actn1	12179.6	0.489564	0.0198864	24.6181	8.0946e-134	1.31191e-132
Uap1l1	1761.32	1.0707	0.0435033	24.612	9.39559e-134	1.52106e-132
Lrrk2	2750.8	-0.91241	0.0370902	-24.5998	1.27035e-133	2.05428e-132
Atf6	4097.76	0.728187	0.0296209	24.5836	1.89342e-133	3.05842e-132
Brk1	2024.59	1.02785	0.0418124	24.5823	1.95289e-133	3.15096e-132
Nono	10826.1	0.506985	0.020625	24.581	2.01633e-133	3.2497e-132
Eif3k	2321.27	1.01783	0.0414112	24.5786	2.13816e-133	3.44222e-132
Naxe	1338.6	1.2397	0.0504452	24.5753	2.32373e-133	3.73682e-132
Ncapg	1696.9	-1.09587	0.0445985	-24.5719	2.52631e-133	4.05808e-132
Ubr4	5099.16	0.727862	0.0296644	24.5365	6.02186e-133	9.66234e-132
Map1lc3b	3679.14	0.798098	0.0325505	24.5188	9.31465e-133	1.49292e-131
Tspan4	1421.2	1.24675	0.0508809	24.5033	1.3616e-132	2.17991e-131
Lmo4	1698.94	1.10745	0.0452372	24.4809	2.36091e-132	3.77562e-131
Mtf2	1477.38	-1.28231	0.0523966	-24.4731	2.85824e-132	4.56592e-131
Dag1	3804.17	0.818483	0.0334893	24.4401	6.40948e-132	1.02276e-130
Prkcsh	2431.81	0.942257	0.0385709	24.4292	8.37258e-132	1.33454e-130
Dnajc10	6434.7	-0.662585	0.0271246	-24.4275	8.73129e-132	1.39019e-130
Stx16	2610.89	-0.889708	0.0364295	-24.4228	9.80413e-132	1.55929e-130
Ppp2r5d	3355.95	0.837346	0.0343403	24.3838	2.54327e-131	4.04047e-130
Rtn2	1485.95	1.15998	0.047578	24.3805	2.75116e-131	4.36595e-130
Zfp101	577.986	-1.99796	0.0819608	-24.377	2.99924e-131	4.75443e-130
Mat2a	6295.8	-0.685156	0.0281078	-24.376	3.07192e-131	4.86432e-130
Galk1	726.18	1.72246	0.0707018	24.3623	4.29039e-131	6.78632e-130
Mapkapk2	1775.16	1.0834	0.0444813	24.3563	4.97547e-131	7.86135e-130
Ctnna1	10892.8	0.512393	0.0210428	24.35	5.79562e-131	9.14721e-130
Ankrd16	965.309	-1.47444	0.0605972	-24.3318	9.03239e-131	1.42403e-129
Lama4	671.062	1.87878	0.0772524	24.32	1.20341e-130	1.89521e-129
Slc25a4	6846.39	0.582833	0.023977	24.308	1.61299e-130	2.53749e-129
Sdc3	606.249	1.93435	0.0795829	24.3061	1.68964e-130	2.65517e-129
Rps6kb1	2503.68	-0.911349	0.0374953	-24.3057	1.70635e-130	2.67852e-129
Tcf21	419.865	2.55056	0.104968	24.2983	2.04236e-130	3.20251e-129
Polr2c	914.128	1.54682	0.063682	24.2897	2.52119e-130	3.94905e-129
Rtcb	2920.27	0.897024	0.0369357	24.2861	2.75126e-130	4.30476e-129
Ccnt2	2600.03	-0.910936	0.0375142	-24.2824	3.005e-130	4.69669e-129
Fam199x	1685.57	-1.09095	0.0449513	-24.2697	4.10165e-130	6.4038e-129
Rbfox2	11575.2	-0.484237	0.0199611	-24.2591	5.30428e-130	8.27251e-129
Ckap2l	1901.77	-1.03491	0.0426983	-24.2377	8.91623e-130	1.38907e-128
Get3	1168.02	1.37378	0.0566859	24.235	9.52378e-130	1.48213e-128
Sec61b	1361.98	1.27683	0.0527133	24.2221	1.30157e-129	2.02337e-128
Gns	7393.98	0.60922	0.0251516	24.2219	1.30713e-129	2.02984e-128
Cpeb4	3049.66	-0.840249	0.0347076	-24.2093	1.77382e-129	2.75161e-128
Acap2	4563.3	-0.726267	0.030007	-24.2032	2.0562e-129	3.18623e-128
Tecr	1926.33	1.00497	0.0415784	24.1704	4.55204e-129	7.04616e-128
Tcof1	1033.99	1.39384	0.0576831	24.1637	5.36341e-129	8.29323e-128
Smdt1	929.51	1.51501	0.0627226	24.1541	6.7662e-129	1.04511e-127
Tnrc6a	2892.72	-0.910794	0.0377218	-24.1451	8.4136e-129	1.29819e-127
Maged1	12204.2	0.532766	0.0220661	24.1441	8.61917e-129	1.32849e-127
Zc3hav1	3986.1	0.739273	0.030642	24.1261	1.32927e-128	2.04665e-127
Tbrg1	1945.8	1.03711	0.042997	24.1206	1.51814e-128	2.33497e-127
Fam91a1	6947.5	-0.597855	0.0248026	-24.1045	2.24287e-128	3.44597e-127
Ptpn4	1623.79	-1.12157	0.0465767	-24.08	4.05136e-128	6.21796e-127
Ireb2	4194.28	-0.745519	0.0309891	-24.0575	6.97467e-128	1.06933e-126
Ints6	2268.96	-0.977398	0.0406343	-24.0535	7.66685e-128	1.1742e-126
Atf3	575.171	1.91478	0.0797806	24.0005	2.74594e-127	4.20105e-126
Rasa1	2493.76	-0.974712	0.0406707	-23.966	6.30042e-127	9.62893e-126
Fkbp10	2652.71	0.864844	0.0360957	23.9597	7.31282e-127	1.11644e-125
Ppp1r15a	1081.83	1.40456	0.0586263	23.9579	7.64262e-127	1.16556e-125
Cspp1	1158.38	-1.33431	0.0557408	-23.9377	1.24165e-126	1.89162e-125
Hook3	2936.09	-0.868477	0.0362879	-23.933	1.38931e-126	2.11435e-125
Prnp	4746.78	0.657675	0.0274822	23.931	1.45848e-126	2.21729e-125
Rrp7a	1336.2	1.32439	0.0553723	23.9179	1.99698e-126	3.03277e-125
Zhx1	1344.75	-1.21957	0.0510052	-23.9107	2.36965e-126	3.59496e-125
Clock	2703.07	-0.928766	0.0388747	-23.8913	3.7739e-126	5.71933e-125
Trmt112	667.705	1.73264	0.072562	23.878	5.18194e-126	7.845e-125
Slc1a4	2601.44	0.88773	0.0371854	23.8731	5.8307e-126	8.81794e-125
Atp5j2	1873.59	1.04537	0.0438168	23.8578	8.39456e-126	1.26821e-124
Rad23b	9667.26	0.572024	0.023984	23.8502	1.00741e-125	1.52035e-124
Srpk2	3663.17	-0.778086	0.0326419	-23.837	1.37992e-125	2.08038e-124
Tcf4	3505.68	-0.808683	0.0339696	-23.8061	2.8873e-125	4.34837e-124
Mrpl28	1089.59	1.38408	0.0581557	23.7995	3.37614e-125	5.07929e-124
Cad	1340.64	1.22616	0.0515491	23.7863	4.63422e-125	6.9648e-124
Sf3b5	776.258	1.63312	0.0686728	23.7812	5.23082e-125	7.85329e-124
Leng8	2728.86	-0.858978	0.0361656	-23.7512	1.06745e-124	1.60095e-123
Exoc5	2790.63	-0.851224	0.0358408	-23.7501	1.09607e-124	1.64218e-123
Prkd3	4831.85	-0.663224	0.0279273	-23.7483	1.14514e-124	1.71392e-123
Zfand3	2888.14	0.988696	0.0416345	23.747	1.17885e-124	1.76256e-123
Bysl	610.945	1.85277	0.078054	23.7371	1.49471e-124	2.23251e-123
Cln8	1629.34	1.06802	0.044995	23.7365	1.51463e-124	2.25992e-123
Cox7c	2153.48	1.01675	0.0428433	23.7319	1.68887e-124	2.5173e-123
Klhl28	1254.56	-1.31884	0.0555986	-23.7208	2.20193e-124	3.27866e-123
Zfp462	1350.05	-1.2314	0.0519728	-23.6932	4.23795e-124	6.30378e-123
Uqcr11	937.622	1.43975	0.0607688	23.6922	4.34014e-124	6.44917e-123
Psme4	6388.85	-0.58718	0.0247841	-23.6918	4.38221e-124	6.505e-123
Actr2	9668.37	-0.562006	0.023732	-23.6813	5.61802e-124	8.3309e-123
Kcne4	345.805	2.81914	0.119056	23.679	5.93069e-124	8.78555e-123
Trp53	2283.81	0.923371	0.0390857	23.6243	2.17131e-123	3.21322e-122
Ndufs7	1077.52	1.35011	0.0571682	23.6164	2.61391e-123	3.86426e-122
Prpf19	2647.36	0.877326	0.0371734	23.6009	3.77427e-123	5.57398e-122
Gabarapl1	2432.72	0.945029	0.040043	23.6004	3.81905e-123	5.63437e-122
Ergic1	4377.97	0.733157	0.031074	23.5939	4.45686e-123	6.56866e-122
Impact	2942.38	-0.880537	0.0373319	-23.5867	5.27805e-123	7.77103e-122
Ago3	2817.21	-0.8537	0.0362001	-23.5828	5.78857e-123	8.51403e-122
Micos13	1108.82	1.37548	0.0583284	23.5817	5.93894e-123	8.72632e-122
Hsd17b10	1052.35	1.32881	0.0564017	23.5598	9.9644e-123	1.46183e-121
B4galt1	4119.87	0.725357	0.0307879	23.5598	9.9691e-123	1.46183e-121
Nr3c1	4277.83	-0.715198	0.030357	-23.5596	1.00144e-122	1.46699e-121
Tnks2	7286.32	-0.576519	0.0244837	-23.5471	1.34539e-122	1.96884e-121
Egr1	1135.12	-1.32764	0.0564071	-23.5369	1.7118e-122	2.50252e-121
Hnrnpul1	4585.01	0.737521	0.0313714	23.5093	3.2737e-122	4.78105e-121
Pcmtd1	3388.84	-0.759702	0.0323313	-23.4975	4.33016e-122	6.31758e-121
Myl6	11385.9	0.518894	0.0220867	23.4935	4.75829e-122	6.93522e-121
Ugcg	18835.5	-0.440428	0.0187559	-23.4821	6.21672e-122	9.05176e-121
Yif1a	981.82	1.53867	0.0655454	23.4748	7.37399e-122	1.0726e-120
Dclre1c	729.256	-1.72114	0.0734178	-23.4431	1.55268e-121	2.25623e-120
Myl2	422.716	2.45548	0.104835	23.4222	2.53791e-121	3.68417e-120
Yipf3	1841.55	1.02108	0.0436063	23.4159	2.94029e-121	4.26401e-120
Mrto4	669.973	1.77816	0.0759774	23.4038	3.91331e-121	5.6694e-120
Morc3	2344.35	-0.899472	0.0384334	-23.4034	3.94694e-121	5.7124e-120
Mknk2	3815.85	0.758995	0.0324354	23.4002	4.2519e-121	6.14762e-120
Fam76b	1327.68	-1.22312	0.0523255	-23.3752	7.64203e-121	1.10382e-119
Ubc	3887.31	0.725116	0.0310496	23.3535	1.26992e-120	1.83246e-119
Tspan31	2517.64	0.868549	0.0372027	23.3464	1.49899e-120	2.16085e-119
Plekhh2	2436.03	-0.89906	0.038521	-23.3395	1.76211e-120	2.53762e-119
Sf3a1	2008.82	0.964991	0.0413557	23.3339	2.0071e-120	2.88756e-119
Cd200	1279.29	1.33634	0.0572845	23.3282	2.2943e-120	3.29746e-119
Ddx21	3884.15	0.750192	0.0322024	23.2962	4.84878e-120	6.96195e-119
Nt5dc2	2773.77	0.828863	0.0355992	23.2832	6.56061e-120	9.41047e-119
Bop1	1356.55	1.14943	0.0494217	23.2576	1.1913e-119	1.7071e-118
Inhba	6147.5	-0.605609	0.0260437	-23.2536	1.30766e-119	1.87199e-118
Eno1b	3653.96	0.741902	0.0319086	23.2508	1.3952e-119	1.99533e-118
Myo1d	1883.92	0.995855	0.0428705	23.2294	2.29886e-119	3.28289e-118
Mis18bp1	977.051	-1.47151	0.063347	-23.2294	2.30004e-119	3.28289e-118
Tnfrsf1a	1809.03	1.12407	0.0483985	23.2253	2.53027e-119	3.60794e-118
Nipbl	4754.93	-0.672803	0.0289752	-23.22	2.86208e-119	4.07705e-118
Tmed9	2634.99	0.887987	0.0383077	23.1804	7.18225e-119	1.02211e-117
Lysmd3	1859.91	-1.00022	0.0431722	-23.1682	9.52931e-119	1.35479e-117
Rps27a	13924.2	0.954776	0.0412123	23.1672	9.74622e-119	1.38427e-117
Nvl	2846.15	-0.867762	0.0374603	-23.1648	1.03121e-118	1.4632e-117
Qars	3053.17	0.788675	0.0340624	23.1538	1.32987e-118	1.88514e-117
Ptbp2	2700.75	-0.843617	0.0364362	-23.1533	1.34666e-118	1.90706e-117
Aamp	1601.12	1.12922	0.0487719	23.1531	1.35162e-118	1.91222e-117
Rbp1	283.186	3.25596	0.140656	23.1483	1.512e-118	2.13703e-117
Psmc1	4519.29	0.674821	0.0291675	23.136	2.00913e-118	2.83689e-117
Zwilch	964.881	-1.56355	0.0675998	-23.1295	2.34029e-118	3.30127e-117
Lims1	11720.4	-0.480339	0.0207681	-23.1287	2.38073e-118	3.35505e-117
Dnajb12	1923.46	1.03558	0.0448176	23.1065	3.97925e-118	5.6023e-117
Pabir2	752.415	-1.66238	0.0719797	-23.0951	5.18542e-118	7.29335e-117
Slc38a6	1025.81	-1.423	0.0616176	-23.0941	5.30705e-118	7.45718e-117
Upf3b	1347.26	-1.28663	0.0557377	-23.0836	6.76003e-118	9.48961e-117
Maz	2034.6	0.955221	0.0413891	23.079	7.52169e-118	1.05486e-116
Tmed5	4152.46	-0.765172	0.0331698	-23.0683	9.63396e-118	1.34978e-116
Trim23	1421.45	-1.12092	0.0486007	-23.064	1.06536e-117	1.4912e-116
Zfp386	1980.61	-0.997136	0.0432644	-23.0475	1.55779e-117	2.17835e-116
Fis1	1183.15	1.22958	0.0533785	23.0352	2.07224e-117	2.89493e-116
Cd2ap	2817.54	-0.859325	0.0373052	-23.035	2.08059e-117	2.9038e-116
Copg1	4422.31	0.671087	0.0291473	23.0239	2.68423e-117	3.74267e-116
Zfp281	1671.4	-1.03968	0.0451702	-23.0169	3.15648e-117	4.39689e-116
Mb	272.376	3.47534	0.151064	23.0058	4.07906e-117	5.67656e-116
Anxa5	5900.89	0.601491	0.0261494	23.0021	4.43905e-117	6.17161e-116
Mbd3	1346.5	1.19979	0.0521729	22.9964	5.0587e-117	7.02635e-116
Fbxo30	2094.36	-0.979604	0.0425984	-22.9963	5.07806e-117	7.04648e-116
Stoml2	1194.1	1.2334	0.0536369	22.9954	5.18095e-117	7.18236e-116
Szrd1	1696.52	1.05453	0.0459222	22.9634	1.08155e-116	1.49792e-115
Cluh	2117.65	0.920793	0.040101	22.9619	1.12193e-116	1.55236e-115
Lrch2	2235.95	-0.953558	0.0415593	-22.9445	1.67116e-116	2.31009e-115
Cdc37l1	2372.83	-0.874895	0.0381389	-22.9397	1.86804e-116	2.57978e-115
Ap2s1	1021.2	1.3508	0.0589215	22.9254	2.59117e-116	3.57502e-115
Mybpc3	857.91	1.46224	0.0638053	22.9172	3.13101e-116	4.31573e-115
Gna11	2429.71	0.852041	0.0371827	22.915	3.29326e-116	4.53504e-115
Eif1ad7	1626.17	-1.03865	0.0453507	-22.9025	4.38596e-116	6.03404e-115
Nudc	1704.57	1.09638	0.0479323	22.8735	8.52568e-116	1.17182e-114
Adgrg6	5272.57	-0.656551	0.0287362	-22.8476	1.54548e-115	2.12217e-114
Sppl2a	2978.08	-0.806102	0.0352868	-22.8443	1.66545e-115	2.28474e-114
Pcmtd2	3660.35	-0.756798	0.0331431	-22.8343	2.09438e-115	2.87045e-114
Trps1	1949.37	-0.94748	0.0414948	-22.8337	2.12163e-115	2.90505e-114
Rb1cc1	5545.94	-0.616993	0.0270376	-22.8198	2.91505e-115	3.98766e-114
Acadm	5373.37	-0.644037	0.0282395	-22.8063	3.97371e-115	5.43074e-114
Ywhab	5274.67	0.64752	0.0284043	22.7966	4.96107e-115	6.77374e-114
Lmbrd2	3081.08	-0.862051	0.0378176	-22.7949	5.14668e-115	7.02054e-114
U2surp	2755.65	-0.861107	0.0377864	-22.7888	5.91927e-115	8.06681e-114
Rock1	2682.92	-0.862028	0.0378356	-22.7835	6.68577e-115	9.10283e-114
Zfp950	1266.08	-1.18669	0.0521501	-22.7552	1.27378e-114	1.73266e-113
Zfp26	1265.25	-1.18491	0.0521576	-22.7179	2.98268e-114	4.05337e-113
Plp2	2281.31	0.914638	0.0402937	22.6993	4.55281e-114	6.18131e-113
Col5a2	16201.4	0.409335	0.0180365	22.6948	5.04431e-114	6.8422e-113
Rp2	1545.96	-1.21646	0.0536096	-22.6911	5.49057e-114	7.44054e-113
Josd1	2738.96	0.806047	0.0355391	22.6806	6.96519e-114	9.43005e-113
Mertk	762.427	-1.58178	0.0697681	-22.672	8.46024e-114	1.14435e-112
2700097O09Rik	722.979	-1.60435	0.070768	-22.6705	8.7643e-114	1.18437e-112
Dmpk	3173.54	-0.771223	0.0340196	-22.67	8.8682e-114	1.19729e-112
Pja2	6924.23	-0.547884	0.0241681	-22.6697	8.91302e-114	1.20222e-112
Prpf38b	3670.4	-0.796471	0.0351543	-22.6564	1.20549e-113	1.62449e-112
Gps1	1659.99	1.02423	0.0452142	22.6527	1.31083e-113	1.7648e-112
Aph1a	1197.07	1.21455	0.053658	22.635	1.96022e-113	2.63664e-112
Sfrp1	492.833	1.97194	0.0871845	22.618	2.88067e-113	3.87112e-112
Sel1l	3750.19	0.742352	0.0328244	22.6158	3.02668e-113	4.06356e-112
Elp3	2134.89	0.915379	0.0404816	22.6122	3.28507e-113	4.40638e-112
Nhp2	665.26	1.64916	0.0729755	22.5988	4.45542e-113	5.97068e-112
Hnrnpa2b1	16194.8	-0.526537	0.0233078	-22.5905	5.36879e-113	7.18802e-112
Supt3	707.575	1.71958	0.0761327	22.5866	5.86728e-113	7.84816e-112
Ccng2	2037.54	-0.954322	0.0422672	-22.5783	7.07519e-113	9.45515e-112
Dusp1	1709.25	-1.04435	0.0462938	-22.5592	1.09096e-112	1.45659e-111
Ppm1g	1618.16	1.02814	0.0455782	22.5576	1.13066e-112	1.50821e-111
Sf3a2	1017.09	1.30144	0.0577053	22.5532	1.24882e-112	1.66429e-111
Amotl2	4469.02	0.642279	0.0284958	22.5394	1.70515e-112	2.27034e-111
Samm50	1559.41	1.03698	0.0460152	22.5356	1.86008e-112	2.47435e-111
Ctsd	4999.06	0.616428	0.0273542	22.5351	1.88143e-112	2.50045e-111
Psmc2	3179.53	0.773701	0.0343361	22.5331	1.96576e-112	2.61013e-111
Ubp1	1555.06	-1.08391	0.0481632	-22.5049	3.71446e-112	4.92753e-111
Rad23a	946.139	1.34285	0.0597068	22.4907	5.116e-112	6.78057e-111
Sf3b4	967.369	1.33026	0.0591586	22.4864	5.63957e-112	7.46766e-111
Tgfbr1	1348.52	-1.20736	0.0537882	-22.4466	1.38061e-111	1.82647e-110
Septin7	9798.58	-0.472418	0.0210632	-22.4286	2.07056e-111	2.73673e-110
Wdr26	6644.6	-0.584473	0.0260603	-22.4277	2.11311e-111	2.79043e-110
Bmpr2	3796.39	-0.722735	0.0322757	-22.3926	4.65084e-111	6.13597e-110
Cdc34	1290	1.17773	0.0525987	22.3908	4.83327e-111	6.37085e-110
Lin7c	2811.1	-0.853286	0.0381119	-22.389	5.03984e-111	6.63709e-110
Yif1b	572.772	1.80977	0.0808447	22.3858	5.41744e-111	7.12788e-110
Zbtb6	1510.58	-1.12242	0.0501473	-22.3824	5.84655e-111	7.68548e-110
Imp3	808.238	1.54733	0.0691756	22.3682	8.03889e-111	1.05578e-109
Tpm3-rs7	773.705	1.54751	0.0691876	22.3669	8.26683e-111	1.08473e-109
Tmem134	935.912	1.37203	0.0613442	22.3661	8.41173e-111	1.10274e-109
Tnfaip1	3270.92	0.757121	0.0338656	22.3567	1.04028e-110	1.36253e-109
Ap1s1	1793.65	1.06934	0.0478453	22.35	1.20793e-110	1.58068e-109
Tbc1d22a	1390.11	1.13666	0.0508577	22.3498	1.21403e-110	1.58723e-109
Ahr	1981.35	-0.928478	0.0415898	-22.3246	2.13065e-110	2.78311e-109
Smarca4	2916.3	0.864271	0.0387282	22.3163	2.5645e-110	3.3468e-109
Zfp729a	1069.2	-1.33246	0.0597336	-22.3068	3.17503e-110	4.13983e-109
Ankrd12	1589.73	-1.05021	0.0470809	-22.3065	3.19572e-110	4.16307e-109
Mrpl23	664.514	1.63499	0.0732985	22.3059	3.23538e-110	4.21094e-109
Ddx50	6050.87	-0.592189	0.0265593	-22.2969	3.96271e-110	5.15294e-109
Cct6a	6191.41	0.569882	0.0255969	22.2637	8.30238e-110	1.07864e-108
Cnbp	10076.3	0.509286	0.0228854	22.2537	1.0383e-109	1.34775e-108
Gtpbp1	1624.55	1.01864	0.0458535	22.2151	2.45239e-109	3.18042e-108
Pgm1	1974.25	0.944751	0.042555	22.2007	3.38238e-109	4.38256e-108
Plpp2	1166.01	1.22905	0.055367	22.1983	3.56633e-109	4.61677e-108
Pdcl	2233.06	-0.88916	0.0401008	-22.1731	6.24575e-109	8.07817e-108
Gm7072	1445.38	-1.17974	0.0532228	-22.1661	7.28868e-109	9.41867e-108
Serbp1	12061	0.570236	0.0257615	22.1352	1.44854e-108	1.87017e-107
Fto	1490.45	1.13476	0.0513018	22.1194	2.05841e-108	2.6552e-107
Rras	1432.72	1.06036	0.0479656	22.1067	2.72704e-108	3.51456e-107
Csnk1g2	2729.06	0.824653	0.0373184	22.0977	3.32271e-108	4.27844e-107
Plekhn1	564.775	-1.80273	0.0816277	-22.0848	4.4295e-108	5.6985e-107
Myc	2038.29	0.993273	0.044979	22.0831	4.59792e-108	5.90992e-107
Golga2	3247.44	0.731045	0.0331088	22.08	4.91614e-108	6.31333e-107
Nxf1	2856.19	-0.790986	0.0358324	-22.0746	5.54304e-108	7.11209e-107
Thoc2l	935.577	-1.40297	0.0635992	-22.0595	7.74617e-108	9.93005e-107
Postn	9980.03	0.46383	0.0210406	22.0445	1.07866e-107	1.38154e-106
Ctxnd1	2432.2	-0.881863	0.0400054	-22.0436	1.10085e-107	1.40872e-106
Hax1	2360.93	0.883071	0.0400714	22.0374	1.26056e-107	1.61167e-106
Rpa1	3004.26	0.772706	0.0350787	22.0278	1.56002e-107	1.99278e-106
Coro1b	2791.63	0.768233	0.0348913	22.0179	1.9404e-107	2.47649e-106
Pdp1	1263.18	-1.20744	0.0548422	-22.0166	1.99712e-107	2.54664e-106
Hadha	3542.47	0.69364	0.0315288	22.0002	2.86847e-107	3.65452e-106
H1f2	1298.54	1.22568	0.0557129	21.9999	2.8867e-107	3.67452e-106
Phc3	3532.89	-0.708848	0.0322217	-21.9991	2.93779e-107	3.73626e-106
Chmp2b	921.408	-1.48491	0.0675385	-21.9861	3.9087e-107	4.96669e-106
Atp2b4	1910.37	-0.925155	0.0420889	-21.981	4.37767e-107	5.55772e-106
Actr3	7171.47	0.556129	0.0253028	21.979	4.57817e-107	5.80718e-106
Ddx54	650.669	1.65808	0.0754662	21.9712	5.4322e-107	6.88444e-106
Tjp1	5340.85	-0.591033	0.0269115	-21.9621	6.62951e-107	8.39448e-106
Ttll7	2257.9	-0.898885	0.0409328	-21.96	6.94896e-107	8.79129e-106
Prkg2	5427.07	-0.711568	0.0324431	-21.9328	1.26415e-106	1.59791e-105
Fbln5	769.912	1.4468	0.0659756	21.9293	1.36554e-106	1.72456e-105
Dad1	1747.72	1.11068	0.0506592	21.9245	1.5157e-106	1.91253e-105
Ldlrad3	1431.45	1.06504	0.0486151	21.9075	2.20256e-106	2.7768e-105
CYTB	210763	-0.652143	0.0297786	-21.8997	2.61291e-106	3.29127e-105
Timp3	5109.71	0.640211	0.0292377	21.8968	2.78784e-106	3.50856e-105
Knstrn	2708.32	-0.78233	0.0357527	-21.8817	3.88011e-106	4.87896e-105
Rhox5	878.836	1.3682	0.0625305	21.8805	3.98572e-106	5.00741e-105
Tnfrsf10b	840.161	-1.46165	0.0668421	-21.8672	5.33689e-106	6.69459e-105
Ctsa	4387.12	0.681076	0.0311461	21.8672	5.33791e-106	6.69459e-105
Wapl	4253.7	-0.67593	0.0309321	-21.8521	7.42443e-106	9.30336e-105
Gdf6	738.969	1.48404	0.0679354	21.8449	8.69753e-106	1.08892e-104
Matr3	4263.84	-0.722234	0.0330659	-21.8423	9.2069e-106	1.1517e-104
Pttg1ip	4437.66	0.649481	0.0297761	21.8122	1.77903e-105	2.22348e-104
Plau	4029.53	-0.693445	0.0318078	-21.8011	2.26514e-105	2.82859e-104
Rbms2	3005.84	0.790057	0.0362424	21.7993	2.35811e-105	2.94215e-104
Nfic	4661.47	0.675255	0.0309804	21.7962	2.51936e-105	3.14063e-104
Serpinb8	675.444	-1.57503	0.0722707	-21.7935	2.67413e-105	3.3307e-104
Kdelr3	2553.89	0.793815	0.0364671	21.768	4.66823e-105	5.8094e-104
Nup188	1530.23	1.02064	0.0468958	21.7639	5.09837e-105	6.33924e-104
Ube3a	2992.38	-0.750095	0.0344936	-21.7459	7.55491e-105	9.3856e-104
H13	3298.25	0.733907	0.0337797	21.7263	1.15785e-104	1.43718e-103
Glipr2	4578.31	0.646177	0.0297539	21.7173	1.40665e-104	1.74451e-103
Gaa	2645.36	0.801192	0.0368958	21.715	1.48057e-104	1.83461e-103
Laptm4a	15279.3	0.443994	0.0204542	21.7067	1.77158e-104	2.19333e-103
Emc6	981.208	1.30444	0.060104	21.7031	1.91903e-104	2.37386e-103
Ppil4	1733.72	-0.971817	0.0448301	-21.6778	3.32586e-104	4.11061e-103
Tbx20	1627.29	1.038	0.047904	21.6683	4.08585e-104	5.04561e-103
Nmt2	3837.17	-0.695402	0.0321032	-21.6614	4.74124e-104	5.84995e-103
Slc1a5	1071.29	1.22865	0.0567226	21.6607	4.82143e-104	5.94382e-103
Slf2	1888.17	-0.916612	0.042322	-21.658	5.10502e-104	6.28808e-103
Snta1	875.868	1.32706	0.061299	21.6489	6.22577e-104	7.66204e-103
Dut	1593.39	1.07423	0.0496533	21.6345	8.5041e-104	1.04571e-102
Ech1	1496.95	1.02057	0.0471774	21.6326	8.8595e-104	1.08849e-102
Purb	9128.77	-0.521471	0.024127	-21.6135	1.3396e-103	1.64445e-102
Dym	1035.01	1.23933	0.0573622	21.6053	1.59987e-103	1.96228e-102
Mbtd1	1900.14	-0.97355	0.045084	-21.5941	2.03942e-103	2.49928e-102
Abcf1	2984.78	0.824087	0.0381747	21.5872	2.36716e-103	2.89847e-102
Atp1b1	1562.72	1.06614	0.0493951	21.5839	2.54423e-103	3.11147e-102
Nadk	2878.78	0.78978	0.0365912	21.5839	2.54541e-103	3.11147e-102
Timp1	2610.38	0.775958	0.0359512	21.5836	2.55887e-103	3.12527e-102
Xpo1	6093.25	-0.579051	0.0268337	-21.5793	2.81162e-103	3.43108e-102
Iffo1	1127.02	-1.22985	0.056997	-21.5775	2.92433e-103	3.56561e-102
Sord	2609.42	0.785902	0.0364344	21.5703	3.41316e-103	4.15814e-102
Mea1	894.831	1.34178	0.0622253	21.5633	3.97606e-103	4.83983e-102
Ubxn7	3993.2	-0.663084	0.0307634	-21.5543	4.82158e-103	5.86409e-102
Trim7	524.981	-1.83412	0.0851051	-21.5512	5.15568e-103	6.26517e-102
Papolg	1393.1	-1.05937	0.0491572	-21.5507	5.21817e-103	6.33578e-102
Cops6	2177.8	0.875725	0.0406807	21.5268	8.7436e-103	1.06074e-101
Flvcr1	940.12	-1.28919	0.059892	-21.5253	9.02569e-103	1.09404e-101
Cpeb1	1268.43	-1.17318	0.0545388	-21.511	1.22899e-102	1.48847e-101
Sigmar1	899.279	1.36682	0.0635486	21.5083	1.30072e-102	1.57403e-101
Pmp22	2551.97	0.809113	0.0376315	21.5009	1.52572e-102	1.84476e-101
9930021J03Rik	1627.74	-0.985307	0.0458335	-21.4975	1.64256e-102	1.98438e-101
Tmf1	2091.6	-0.881933	0.0410327	-21.4934	1.79413e-102	2.16568e-101
Dnajb4	3301.04	-0.76722	0.0357015	-21.4899	1.93679e-102	2.33592e-101
Map1lc3a	1185.62	1.13947	0.053031	21.4868	2.06703e-102	2.49094e-101
Hcfc1	2641.8	0.792118	0.0368758	21.4807	2.35866e-102	2.84001e-101
Trim11	1535.27	-1.04021	0.0484256	-21.4806	2.365e-102	2.84528e-101
Sgo2a	541.428	-1.82456	0.0849749	-21.4718	2.85842e-102	3.43604e-101
Top2b	6404.24	-0.539097	0.0251231	-21.4582	3.82852e-102	4.59835e-101
Cdc27	3959.52	-0.648998	0.0302668	-21.4426	5.35632e-102	6.42803e-101
Actr1a	3749.78	0.655883	0.0305893	21.4416	5.47263e-102	6.56217e-101
Gfus	1369.71	1.04557	0.0487681	21.4396	5.70451e-102	6.83455e-101
Slc26a2	895.85	-1.4009	0.0653489	-21.4373	5.997e-102	7.17904e-101
Crebrf	2361.82	-0.879371	0.0410233	-21.4359	6.18144e-102	7.39372e-101
Pum2	6242.69	-0.543248	0.0253439	-21.4351	6.28844e-102	7.51549e-101
Itga5	10400.7	0.48014	0.022445	21.3919	1.59004e-101	1.89873e-100
Dbf4	2150.64	-0.864936	0.0404821	-21.3659	2.77495e-101	3.31095e-100
Pfkl	2132.18	0.868152	0.0406777	21.3422	4.6036e-101	5.48829e-100
Casp4	1682.04	-0.976527	0.0457563	-21.3419	4.63456e-101	5.52066e-100
Ap1b1	1802.36	0.979107	0.0458923	21.3349	5.38625e-101	6.41079e-100
Runx2	3308.76	-0.72511	0.0339879	-21.3344	5.44893e-101	6.48007e-100
Nop10	1158.21	1.16214	0.0544921	21.3268	6.399e-101	7.60368e-100
Grem1	1992.04	-0.970955	0.045531	-21.3252	6.63109e-101	7.87299e-100
Aurkaip1	909.212	1.52779	0.0717472	21.2941	1.28653e-100	1.52622e-99
Elmod2	651.03	-1.58053	0.0742657	-21.282	1.66546e-100	1.97414e-99
Dennd1b	1251.58	-1.11414	0.0523602	-21.2783	1.80299e-100	2.13541e-99
Pik3r3	462.782	-1.94271	0.0913005	-21.2782	1.8063e-100	2.13758e-99
Rab7	5455.27	0.563406	0.0264913	21.2676	2.26573e-100	2.67908e-99
Dram2	2232.06	-0.894482	0.0420843	-21.2545	2.99273e-100	3.53581e-99
Upk3b	398.75	2.1321	0.100317	21.2536	3.05151e-100	3.60233e-99
Trpm7	3338.3	-0.746277	0.0351225	-21.2478	3.45315e-100	4.07314e-99
Ptp4a3	3120.7	-0.735938	0.0346904	-21.2144	7.02806e-100	8.28315e-99
Wls	23937.2	-0.368993	0.0174025	-21.2035	8.87379e-100	1.045e-98
Mthfd1	982.844	1.25984	0.0594314	21.1983	9.90882e-100	1.16594e-98
Gorasp2	2912.61	0.780683	0.0368423	21.1899	1.18464e-99	1.39279e-98
Sdf4	3368.58	0.714904	0.0337495	21.1827	1.37913e-99	1.62015e-98
Aox1	933.041	-1.31443	0.0620739	-21.1753	1.61342e-99	1.89383e-98
Igip	1073.45	-1.20743	0.0570404	-21.1681	1.88169e-99	2.20695e-98
Dpy19l4	2401.29	-0.811817	0.0383522	-21.1674	1.90799e-99	2.23598e-98
Nusap1	1917.12	-0.917772	0.0433787	-21.1572	2.36731e-99	2.77201e-98
Xrcc3	887.558	-1.30928	0.0619055	-21.1497	2.77499e-99	3.24676e-98
Cox6a2	223.569	3.34311	0.158152	21.1385	3.51932e-99	4.11431e-98
Acbd6	855.519	1.33745	0.0632871	21.133	3.95414e-99	4.61891e-98
Ncapg2	1420.06	-1.05198	0.0498211	-21.1151	5.78092e-99	6.74736e-98
Enah	4156.94	-0.673252	0.0319275	-21.0869	1.04835e-98	1.22263e-97
Tsen34	980.919	1.22979	0.0583551	21.0742	1.37159e-98	1.59831e-97
Stat3	4079.92	0.651087	0.0308964	21.0732	1.40089e-98	1.63114e-97
Eml2	984.757	1.23801	0.0587507	21.0722	1.4306e-98	1.6644e-97
Cavin2	5040.08	-0.572136	0.0271706	-21.0572	1.96585e-98	2.28528e-97
Plin3	2512.76	0.788996	0.0375011	21.0393	2.86788e-98	3.3312e-97
Mid1ip1	853.221	1.34026	0.0637717	21.0166	4.62521e-98	5.36814e-97
Vdac3	4290.54	0.67828	0.0322833	21.0102	5.28625e-98	6.13044e-97
Ppia	18323.4	0.377601	0.0179768	21.0049	5.91499e-98	6.8541e-97
Ndufa12	1537.1	1.15499	0.0550496	20.981	9.78951e-98	1.13347e-96
Chmp4b	1790.44	-0.921078	0.0439199	-20.9718	1.18787e-97	1.37427e-96
Parpbp	656.851	-1.55491	0.0741677	-20.9649	1.37319e-97	1.58739e-96
Cdip1	2147.8	-0.840383	0.0400918	-20.9615	1.4751e-97	1.70384e-96
Acot2	269.619	2.70223	0.128919	20.9608	1.49623e-97	1.72686e-96
Abhd17a	847.807	1.35542	0.0646769	20.9568	1.62719e-97	1.87652e-96
Gucy1a1	305.98	2.46907	0.11782	20.9564	1.64035e-97	1.89019e-96
Parva	4797.89	0.581487	0.0277506	20.954	1.72497e-97	1.98612e-96
Heca	2262.78	-0.806641	0.0385013	-20.951	1.83672e-97	2.1131e-96
Zfp57	879.584	-1.31083	0.0625699	-20.9498	1.88245e-97	2.164e-96
Azin1	7847.65	-0.544361	0.0259962	-20.9401	2.31164e-97	2.65527e-96
Selenow	1070.71	1.20271	0.0575006	20.9165	3.79297e-97	4.35335e-96
Coro1c	2459.03	0.804346	0.0384749	20.9057	4.74977e-97	5.44718e-96
Lrrc45	705.677	-1.47277	0.070482	-20.8956	5.86668e-97	6.72276e-96
Map3k2	2532.08	-0.806036	0.0386026	-20.8804	8.0744e-97	9.24532e-96
Snw1	3458.04	0.671381	0.0321599	20.8763	8.79077e-97	1.00576e-95
Col15a1	283.578	2.55151	0.12227	20.8677	1.05256e-96	1.2033e-95
Trpc4ap	4178.92	0.653291	0.0313075	20.8669	1.07014e-96	1.22242e-95
Angptl2	9488.85	0.487953	0.0233992	20.8534	1.41906e-96	1.61972e-95
Ap2a1	1271.46	1.0739	0.0515542	20.8304	2.29412e-96	2.61646e-95
Dhrs3	461.932	1.89465	0.0909704	20.8271	2.45709e-96	2.80012e-95
Rpgrip1l	817.77	-1.50157	0.07212	-20.8204	2.82614e-96	3.21815e-95
Zmym2	2621.56	-0.822025	0.0394998	-20.8109	3.44973e-96	3.92515e-95
Bex3	2268.76	0.801247	0.0385152	20.8034	4.03178e-96	4.58381e-95
Cope	1700.28	0.949624	0.045687	20.7854	5.86263e-96	6.66012e-95
Ppp4r3b	3394.05	-0.680439	0.0327431	-20.7812	6.40904e-96	7.27514e-95
Eny2	2090.27	-0.89404	0.0430274	-20.7784	6.79158e-96	7.70333e-95
Bmp1	4854.76	-0.586624	0.0282344	-20.7769	6.99703e-96	7.93015e-95
Ptar1	2251.4	-0.804176	0.0387099	-20.7744	7.37444e-96	8.35135e-95
Ccnyl1	3242.5	-0.680706	0.0327736	-20.7699	8.09791e-96	9.1635e-95
Ptprf	509.687	1.71038	0.0824314	20.7491	1.24819e-95	1.41134e-94
Trabd	1591.18	1.01287	0.0488557	20.7319	1.78619e-95	2.01807e-94
Dpysl3	7153.29	0.523545	0.025255	20.7304	1.84432e-95	2.08212e-94
Map4	8608.88	0.499094	0.0240833	20.7236	2.12098e-95	2.39259e-94
Ankrd10	1860.02	-0.892056	0.04305	-20.7214	2.22033e-95	2.50271e-94
Idh1	3881.9	-0.639102	0.0308515	-20.7154	2.51519e-95	2.83287e-94
Vps26b	1538.73	0.970991	0.0468981	20.7043	3.17109e-95	3.56883e-94
Rrp1	3476.11	0.698122	0.0337556	20.6816	5.06877e-95	5.70011e-94
Ctdsp2	5856.55	0.533144	0.0258049	20.6605	7.84959e-95	8.82043e-94
Adamts6	1781.1	-0.924998	0.0447749	-20.6588	8.12932e-95	9.12767e-94
Ube2b	5504.38	-0.54912	0.0265814	-20.658	8.26613e-95	9.27409e-94
Igfbp2	2495.6	0.77818	0.037672	20.6567	8.49335e-95	9.52163e-94
Dzip1	1025.45	-1.22343	0.0592397	-20.6523	9.31588e-95	1.04357e-93
9530068E07Rik	5079.86	0.55948	0.0270994	20.6455	1.0714e-94	1.19926e-93
Eea1	5413.51	-0.557966	0.0270267	-20.645	1.08273e-94	1.211e-93
Rab34	1730.74	0.905725	0.0438852	20.6385	1.23786e-94	1.38344e-93
Ccdc50	5448.97	-0.643935	0.0312087	-20.6332	1.38137e-94	1.54264e-93
Tmem98	1046.09	1.20029	0.0581988	20.624	1.67238e-94	1.86618e-93
Actn2	368.884	2.10249	0.101978	20.6171	1.92606e-94	2.1476e-93
Zfp260	3053.86	-0.710589	0.0344666	-20.6167	1.94216e-94	2.16389e-93
Dap3	2006.06	0.836632	0.0405969	20.6082	2.31493e-94	2.57723e-93
Tafazzin	1356.91	-1.0409	0.0505135	-20.6064	2.40685e-94	2.6775e-93
Strn3	3738.44	-0.646836	0.0314173	-20.5885	3.47946e-94	3.86776e-93
Zfp53	1224.92	-1.08283	0.0525953	-20.588	3.5137e-94	3.90282e-93
Sae1	2884.76	0.723743	0.035178	20.5738	4.71508e-94	5.23323e-93
Setx	3163.93	-0.702416	0.0341681	-20.5576	6.5757e-94	7.28905e-93
Aebp1	4857.75	0.595671	0.0289757	20.5576	6.57742e-94	7.28905e-93
Fndc3a	5226.92	-0.555184	0.0270107	-20.5542	7.05423e-94	7.81147e-93
Dglucy	3353.16	-0.724607	0.0352797	-20.5389	9.67141e-94	1.07014e-92
Grpel1	1345.87	1.01171	0.049264	20.5364	1.01779e-93	1.12532e-92
Katnbl1	1557.6	-0.964531	0.0469755	-20.5326	1.10021e-93	1.21552e-92
Inka2	694.416	-1.49776	0.072952	-20.5308	1.14253e-93	1.26131e-92
Ctdnep1	1338.21	1.0072	0.0490587	20.5305	1.14926e-93	1.26777e-92
Hgs	1843.17	0.983679	0.0479246	20.5255	1.27317e-93	1.4034e-92
Ift80	2086.67	-0.822075	0.0400686	-20.5167	1.52824e-93	1.68328e-92
Nf1	3802.32	-0.640617	0.0312245	-20.5165	1.53452e-93	1.6889e-92
Zfp654	1151.31	-1.19454	0.0582237	-20.5163	1.53862e-93	1.69213e-92
Pofut2	2408.94	0.792011	0.0386102	20.513	1.64827e-93	1.81134e-92
Ddit3	2501.26	0.760278	0.03707	20.5093	1.78e-93	1.95463e-92
Slc25a11	1390.56	1.01416	0.0494758	20.4982	2.23597e-93	2.45347e-92
Magt1	3817.05	-0.622391	0.0303733	-20.4914	2.56834e-93	2.81603e-92
Rapgef1	2440.85	0.751979	0.0367088	20.485	2.9311e-93	3.21134e-92
Kcnc2	289.592	-2.59069	0.126614	-20.4613	4.76503e-93	5.21667e-92
Mapk8ip3	4794.21	-0.582818	0.028488	-20.4584	5.06031e-93	5.53574e-92
Cep290	949.411	-1.26416	0.061793	-20.4579	5.10486e-93	5.58026e-92
Smim7	1247.69	1.06018	0.0518646	20.4412	7.18866e-93	7.85219e-92
C1qtnf6	1904.28	0.863535	0.0422518	20.4378	7.7079e-93	8.41301e-92
Alyref	1411.58	1.01389	0.0496459	20.4224	1.05842e-92	1.15437e-91
Ctnnal1	1432.89	-1.05569	0.0517313	-20.4072	1.44281e-92	1.57242e-91
Bag1	2232.15	0.846802	0.0415017	20.404	1.53971e-92	1.67676e-91
Kmt2e	3189	-0.67634	0.0331912	-20.3771	2.66995e-92	2.90543e-91
Eif2b5	1672	0.939315	0.0461191	20.3672	3.2709e-92	3.55671e-91
Gask1b	1789.81	0.884665	0.0434631	20.3544	4.24271e-92	4.60996e-91
Chmp1a	1314.65	1.03543	0.0508874	20.3475	4.88922e-92	5.30845e-91
Lamtor1	944.363	1.33147	0.0654764	20.3351	6.29312e-92	6.82761e-91
Ipo5	9491.75	0.436781	0.0214908	20.3241	7.87521e-92	8.53767e-91
Ro60	4286.99	-0.663639	0.0326544	-20.3231	8.02916e-92	8.69806e-91
Pnpla2	870.531	1.3309	0.0655844	20.2929	1.48617e-91	1.60877e-90
Csde1	18186.4	-0.352468	0.0173701	-20.2917	1.52272e-91	1.64711e-90
Grb10	1124.2	1.12999	0.0557391	20.2729	2.23027e-91	2.41065e-90
Pdap1	2406.51	0.767688	0.0378807	20.2659	2.56974e-91	2.77551e-90
Secisbp2l	4082.04	-0.604858	0.0298465	-20.2656	2.58768e-91	2.7928e-90
Taf10	699.437	1.40599	0.0693997	20.2594	2.9368e-91	3.16724e-90
Lta4h	3060.91	0.707129	0.0349072	20.2574	3.05695e-91	3.29436e-90
Btbd2	1203.99	1.09471	0.0540511	20.2532	3.32871e-91	3.58456e-90
Emd	1852.42	0.853202	0.0421397	20.247	3.77642e-91	4.06366e-90
Cnot6	3658.22	-0.630002	0.0311464	-20.2271	5.65012e-91	6.07535e-90
Mmp2	3525.15	0.635721	0.0314688	20.2017	9.46402e-91	1.01687e-89
Fbxw8	1428.95	1.01872	0.0504372	20.1977	1.02557e-90	1.10112e-89
Ndufc2	1205.01	1.06724	0.0528397	20.1976	1.02672e-90	1.10153e-89
Cep97	1156.51	-1.09984	0.0544567	-20.1966	1.04924e-90	1.12486e-89
Cnep1r1	1679.39	-0.896043	0.0443819	-20.1894	1.21401e-90	1.30055e-89
Atosa	640.643	-1.53296	0.0760439	-20.1588	2.25184e-90	2.41057e-89
Tollip	1620.3	1.0086	0.0500438	20.1544	2.46012e-90	2.63158e-89
Orc4	3202.36	-0.692303	0.0343515	-20.1535	2.50901e-90	2.6819e-89
Rida	1167.93	-1.1021	0.0546855	-20.1534	2.51132e-90	2.68239e-89
Ncoa7	1353.78	-1.0196	0.0505973	-20.1514	2.6171e-90	2.79331e-89
Dpt	274.03	2.5965	0.128851	20.1511	2.62989e-90	2.80489e-89
Ttbk2	1102.25	-1.10809	0.0549917	-20.1501	2.68605e-90	2.86268e-89
Csf1	12509.5	0.408463	0.0202796	20.1416	3.18868e-90	3.39586e-89
Pgrmc2	3138.92	0.694102	0.0344631	20.1404	3.26532e-90	3.47492e-89
Fbxo6	657.243	1.48393	0.0736875	20.1381	3.4234e-90	3.64048e-89
Higd2a	736.156	1.36533	0.0678634	20.1187	5.05828e-90	5.37508e-89
Cenpb	3114.02	0.714439	0.0355409	20.1019	7.10358e-90	7.54293e-89
Nolc1	1241.79	1.02502	0.0510156	20.0924	8.60392e-90	9.12937e-89
Mob1b	2030.54	-0.847061	0.0421609	-20.0912	8.81378e-90	9.34519e-89
Sap18	2228.18	0.870982	0.0433785	20.0787	1.13412e-89	1.20162e-88
Dok1	1409.99	1.04947	0.0522763	20.0755	1.20968e-89	1.28074e-88
Cep43	1667.49	-0.926144	0.0461363	-20.0741	1.2434e-89	1.31548e-88
Nsd3	3682.26	-0.636858	0.0317275	-20.0727	1.27831e-89	1.35143e-88
Gm2000	836.007	1.27915	0.0637714	20.0584	1.7058e-89	1.80204e-88
Tbc1d8b	1544.15	-0.96185	0.0479617	-20.0545	1.84242e-89	1.94495e-88
Pycrl	640.455	1.45834	0.0727346	20.0501	2.01273e-89	2.12319e-88
Herc3	1328.34	-1.00308	0.050086	-20.0272	3.18907e-89	3.36165e-88
Ube3b	1796.47	0.866622	0.0432746	20.0261	3.26105e-89	3.43502e-88
Nup155	2550.34	-0.761976	0.0380678	-20.0163	3.96991e-89	4.17866e-88
Ikbip	2936.71	-0.736155	0.0367835	-20.0132	4.22726e-89	4.4463e-88
Fam111a	3263.32	-0.690505	0.0345112	-20.0081	4.67805e-89	4.91688e-88
Arf5	1178.99	1.21535	0.0607537	20.0046	5.02339e-89	5.27602e-88
Abca8b	767.043	-1.40359	0.0701844	-19.9986	5.66812e-89	5.94885e-88
Tmed3	1444.5	1.04886	0.0524614	19.9929	6.34327e-89	6.65262e-88
Gemin5	1062.75	1.10435	0.055238	19.9925	6.39457e-89	6.70156e-88
Col6a3	5200.84	-0.548637	0.0274836	-19.9624	1.17021e-88	1.2255e-87
Txn1	4644.97	0.565516	0.0283409	19.9541	1.38154e-88	1.44578e-87
Septin8	6156.33	0.515325	0.0258405	19.9425	1.74043e-88	1.82003e-87
Rpl26	1343.75	1.0283	0.0516903	19.8935	4.63419e-88	4.84265e-87
Ppig	3596.89	-0.65154	0.032761	-19.8876	5.20638e-88	5.43665e-87
Ptgis	366.751	2.03357	0.102257	19.8869	5.28177e-88	5.51139e-87
Efemp2	1771.93	0.860543	0.0432802	19.8831	5.70417e-88	5.94787e-87
Pcf11	2096.37	-0.814388	0.0409593	-19.8828	5.72871e-88	5.96916e-87
Macrod1	461.274	1.75412	0.0882342	19.8802	6.03554e-88	6.28434e-87
Ubqln1	3657.2	0.629841	0.0316848	19.8783	6.26724e-88	6.5209e-87
Atp5e	1186.29	1.15639	0.0581885	19.8732	6.94539e-88	7.22131e-87
Cpsf1	2433.07	0.745831	0.0375389	19.8682	7.66901e-88	7.96795e-87
Mtfr2	381.196	-2.08988	0.105194	-19.867	7.85353e-88	8.15381e-87
Fxr2	3648.48	0.766855	0.0386101	19.8615	8.76521e-88	9.09382e-87
Ugdh	6273.03	-0.509072	0.0256324	-19.8605	8.93794e-88	9.26639e-87
Emp3	1986.31	0.871758	0.0438974	19.859	9.21477e-88	9.54656e-87
Rrbp1	10369.8	0.436866	0.0220116	19.8471	1.16748e-87	1.20865e-86
Igsf8	870.105	1.23696	0.0623385	19.8426	1.27604e-87	1.32009e-86
Khdrbs1	4470.55	0.584695	0.0294885	19.8279	1.70947e-87	1.76723e-86
Prkdc	1670.86	-0.893352	0.0450651	-19.8236	1.86387e-87	1.92547e-86
Uba3	3846.57	-0.62248	0.0314035	-19.822	1.9244e-87	1.98658e-86
Tmem11	848.686	1.24643	0.0628839	19.8211	1.95616e-87	2.01793e-86
Pls3	13262.8	-0.415655	0.0209726	-19.819	2.04195e-87	2.10493e-86
Abhd4	2784.84	0.747011	0.0376962	19.8166	2.14127e-87	2.20574e-86
Sirt2	1523.87	0.954756	0.0482513	19.7872	3.84e-87	3.95279e-86
Zfx	1880.33	-0.891564	0.0450644	-19.7842	4.07268e-87	4.18933e-86
Zbtb7b	1828.63	0.854711	0.0432557	19.7595	6.64806e-87	6.83362e-86
Trappc9	962.981	1.15209	0.0583114	19.7575	6.91171e-87	7.09959e-86
Mfn2	1459.44	0.948891	0.0480438	19.7505	7.9351e-87	8.14502e-86
Kdm5a	3274.11	-0.65084	0.0329551	-19.7493	8.13418e-87	8.34345e-86
Hmgn3	1068.64	-1.13022	0.0572311	-19.7484	8.2844e-87	8.49151e-86
Manf	1957.7	0.812979	0.0411753	19.7443	8.97264e-87	9.19045e-86
Rps27l	2943.15	0.74302	0.0376364	19.742	9.39164e-87	9.61281e-86
Atp5h	2938.41	0.707075	0.0358179	19.7408	9.61972e-87	9.83931e-86
Ptk7	602.259	1.57475	0.0798039	19.7328	1.12745e-86	1.15237e-85
Dcn	1798.13	0.885552	0.0448852	19.7293	1.20933e-86	1.23519e-85
Zfand6	2380.79	-0.739954	0.0375132	-19.7251	1.31219e-86	1.33931e-85
9330159F19Rik	374.749	-2.0251	0.102695	-19.7196	1.46491e-86	1.49413e-85
Ube2g2	1208.57	1.02149	0.0518065	19.7174	1.52972e-86	1.55913e-85
Tnfrsf12a	1588.52	0.906026	0.0459549	19.7155	1.58648e-86	1.61584e-85
Cpt1c	822.759	-1.33918	0.0679423	-19.7106	1.74961e-86	1.78074e-85
Dcps	653.608	1.48232	0.0752151	19.7078	1.84798e-86	1.87953e-85
Cnot6l	2858.8	-0.694462	0.0352397	-19.7068	1.88459e-86	1.91542e-85
Usp22	3723.46	0.612039	0.0310668	19.7008	2.12398e-86	2.15722e-85
Clpp	679.535	1.41946	0.0720716	19.6952	2.37182e-86	2.40724e-85
Uvssa	1225.31	-1.03894	0.0527622	-19.6911	2.57154e-86	2.60812e-85
Stag2	5481.91	-0.570765	0.0290028	-19.6796	3.22294e-86	3.2665e-85
Cdh11	939.502	1.27797	0.0650127	19.6572	5.01265e-86	5.07684e-85
Ciapin1	1103.05	1.09518	0.0557199	19.6551	5.2334e-86	5.29672e-85
Zfp266	2780.8	-0.742535	0.0378123	-19.6374	7.40661e-86	7.49098e-85
Usp39	1370.44	0.967765	0.0492903	19.634	7.92378e-86	8.00844e-85
Tbc1d20	2418.94	0.800563	0.0407838	19.6294	8.67021e-86	8.75673e-85
Zfp715	957.054	-1.20248	0.0612958	-19.6176	1.09395e-85	1.1041e-84
Slc25a27	879.203	-1.21332	0.0618942	-19.6031	1.45458e-85	1.46705e-84
Gart	820.243	1.29084	0.0659162	19.5831	2.15489e-85	2.17185e-84
Asxl2	2198.48	-0.787757	0.0402318	-19.5805	2.26983e-85	2.2861e-84
Cd81	6109.76	0.494057	0.0252354	19.578	2.38322e-85	2.39863e-84
Cep192	1506.01	-0.945574	0.0483028	-19.576	2.47892e-85	2.49322e-84
Ppp2ca	8105.59	0.44964	0.0229767	19.5694	2.82044e-85	2.83474e-84
Errfi1	3623.85	-0.624315	0.031907	-19.5667	2.97442e-85	2.98743e-84
Babam2	646.934	1.40265	0.0717022	19.5622	3.24706e-85	3.259e-84
Magi3	3102.93	-0.721508	0.0368829	-19.5621	3.25413e-85	3.26382e-84
Arrdc3	1046.25	-1.14582	0.0585996	-19.5534	3.85948e-85	3.8683e-84
Map2k1	2339.62	0.747639	0.0382441	19.5491	4.19771e-85	4.20439e-84
Por	1947.89	0.806293	0.0412525	19.5453	4.52475e-85	4.52881e-84
Hacd4	1661.36	-0.896808	0.0459301	-19.5255	6.66624e-85	6.66763e-84
Timm50	617.913	1.43353	0.0734291	19.5226	7.05823e-85	7.05481e-84
Nsmce1	818.216	1.23227	0.0631218	19.5222	7.11701e-85	7.10866e-84
Med13	3181.53	-0.721452	0.0369569	-19.5214	7.21777e-85	7.20433e-84
Prmt7	643.71	1.43831	0.0736868	19.5192	7.54452e-85	7.52528e-84
Tead2	1360.27	1.02583	0.0525691	19.5138	8.37662e-85	8.34951e-84
Uqcr10	1477.72	0.974138	0.0499292	19.5104	8.95877e-85	8.92363e-84
Otub1	1557.91	0.944484	0.0484422	19.4971	1.16149e-84	1.15614e-83
Prmt5	968.103	1.22947	0.0630616	19.4963	1.18002e-84	1.17377e-83
Celf5	258.375	-2.63043	0.135077	-19.4736	1.83972e-84	1.82873e-83
Serpinb6a	13208.7	-0.396185	0.0203461	-19.4723	1.88784e-84	1.87527e-83
Fyttd1	4314.4	-0.626116	0.0321561	-19.4711	1.93022e-84	1.91606e-83
Clcf1	1005.88	-1.12334	0.0576966	-19.4699	1.97833e-84	1.96247e-83
Zdhhc20	2840.41	-0.714484	0.0367139	-19.4609	2.35734e-84	2.33683e-83
Pdlim1	2737.04	0.692352	0.0355878	19.4548	2.65573e-84	2.63083e-83
Atp6v1b2	4040.28	0.580283	0.0298377	19.448	3.02978e-84	2.99931e-83
Lsm4	369.77	2.01614	0.103681	19.4456	3.17804e-84	3.14393e-83
Adamts10	728.948	-1.3358	0.0687083	-19.4416	3.4339e-84	3.39473e-83
Timm17b	506.189	1.61113	0.0828792	19.4395	3.57373e-84	3.53055e-83
Spg21	1487.97	0.922805	0.0474827	19.4345	3.9393e-84	3.88905e-83
Tmem176b	231.345	2.73483	0.140732	19.4329	4.06608e-84	4.0098e-83
Samhd1	3760.88	-0.631059	0.0324737	-19.4329	4.06715e-84	4.0098e-83
Snrpa	1099.94	1.09218	0.0562149	19.4287	4.41787e-84	4.35261e-83
Hsd11b1	503.107	1.74932	0.0900509	19.426	4.65622e-84	4.58432e-83
Aff4	7080.3	-0.488065	0.0251274	-19.4236	4.87293e-84	4.79442e-83
Pals1	2383.11	-0.746819	0.0384537	-19.4212	5.10637e-84	5.02068e-83
Nbr1	5553.37	-0.511037	0.0263192	-19.4169	5.5546e-84	5.45769e-83
Sec24d	3878.59	0.59724	0.0307822	19.4022	7.39928e-84	7.26525e-83
Ptov1	1115.15	1.16817	0.0602144	19.4002	7.68243e-84	7.53816e-83
Slc35b2	1390.67	1.02433	0.0528041	19.3986	7.93162e-84	7.7774e-83
Prkaa1	5907.32	-0.49828	0.0256916	-19.3946	8.5651e-84	8.39287e-83
Tmem64	4786.67	-0.569642	0.0293734	-19.3931	8.82613e-84	8.6428e-83
Acadl	2624.68	0.743899	0.0383619	19.3916	9.08555e-84	8.89082e-83
Pim3	1045.24	1.10414	0.0569626	19.3836	1.06122e-83	1.03777e-82
Pcif1	909.147	1.1965	0.0617294	19.383	1.07377e-83	1.04933e-82
Colgalt1	1951.05	0.795492	0.0410425	19.3822	1.09164e-83	1.06608e-82
Ccser2	3707.64	-0.606154	0.0312791	-19.3789	1.1627e-83	1.13471e-82
Ddx3x	12790	-0.386306	0.0199359	-19.3774	1.1976e-83	1.16799e-82
Fbxl3	2017.31	-0.804622	0.041526	-19.3764	1.22213e-83	1.1911e-82
Tle2	527.973	-1.7616	0.0909401	-19.371	1.35474e-83	1.31946e-82
Nabp2	535.256	1.54334	0.0796733	19.3709	1.35824e-83	1.32198e-82
Tbcd	2019.39	0.785881	0.0405937	19.3597	1.68997e-83	1.64375e-82
Rnf114	1733.87	0.845146	0.0436669	19.3544	1.87129e-83	1.81889e-82
Nav2	846.366	-1.22472	0.0632923	-19.3502	2.03034e-83	1.97216e-82
Foxk2	3349.4	0.690323	0.0356821	19.3465	2.18258e-83	2.11861e-82
Id3	586.343	1.48838	0.0769386	19.345	2.24432e-83	2.17708e-82
Tmem245	3913.75	-0.608546	0.0314872	-19.3268	3.19654e-83	3.0987e-82
Ruvbl1	776.683	1.32403	0.0685134	19.3251	3.3044e-83	3.20111e-82
Plekha5	2829.76	-0.706059	0.0365453	-19.3201	3.63995e-83	3.52381e-82
Snx17	1086.57	1.07905	0.0558783	19.3107	4.36596e-83	4.22383e-82
Selenot	5934.77	-0.542737	0.0281083	-19.3087	4.53569e-83	4.38511e-82
Gmfb	5043.58	-0.553437	0.0286695	-19.304	4.96781e-83	4.79968e-82
Glce	3078.11	0.648147	0.0335762	19.3038	4.99176e-83	4.81959e-82
Cops7a	1786.67	0.94341	0.0488752	19.3024	5.12736e-83	4.94721e-82
Brwd1	2939.42	-0.697157	0.0361252	-19.2984	5.54238e-83	5.34409e-82
Rex1bd	562.057	1.57544	0.0816886	19.2859	7.0522e-83	6.79537e-82
Pan3	1508.66	-0.938132	0.0486752	-19.2733	9.00286e-83	8.66922e-82
Bmpr1a	4308.51	-0.634393	0.0329416	-19.2581	1.20671e-82	1.16122e-81
Pef1	945.36	1.17027	0.0608248	19.24	1.71291e-82	1.64724e-81
Fnbp1l	3959.97	-0.614834	0.0319775	-19.2271	2.19601e-82	2.11042e-81
Hoxa9	1676.03	-0.873741	0.0454651	-19.2178	2.62482e-82	2.52084e-81
Meis2	3217.6	0.629616	0.0327763	19.2095	3.08129e-82	2.95726e-81
Fxr1	7252.18	-0.461811	0.0240666	-19.1889	4.5839e-82	4.39647e-81
Nr1d2	3747.65	-0.592008	0.0308642	-19.181	5.33096e-82	5.10961e-81
Hspb8	827.314	1.23206	0.0642423	19.1784	5.61101e-82	5.37447e-81
Rnpc3	1003.8	1.08731	0.0567356	19.1645	7.32207e-82	7.00875e-81
Sec14l1	3146.05	0.690122	0.0360129	19.1632	7.51171e-82	7.18553e-81
Rnf217	1762.07	-0.869689	0.0454117	-19.1512	9.45543e-82	9.03887e-81
Jak2	1979.64	-0.814319	0.0425305	-19.1467	1.03105e-81	9.84977e-81
Ppp1cb	7991.98	-0.49757	0.0259882	-19.146	1.0454e-81	9.98026e-81
Srsf6	3688.76	-0.653076	0.0341441	-19.1271	1.50289e-81	1.43384e-80
Nop16	555.909	1.52336	0.0796491	19.1259	1.53806e-81	1.46643e-80
Tbcb	705.633	1.32506	0.0693161	19.1163	1.84881e-81	1.76154e-80
Ttc39b	5183.76	-0.540646	0.028287	-19.1129	1.972e-81	1.87768e-80
Rasa2	883.89	-1.22406	0.0640445	-19.1126	1.98385e-81	1.88772e-80
Hpcal1	1951.61	0.867663	0.0454022	19.1106	2.0605e-81	1.95937e-80
Akt1s1	740.616	1.26978	0.0664522	19.1082	2.15725e-81	2.05002e-80
Tmed4	1865.28	0.80476	0.0421421	19.0963	2.70885e-81	2.57252e-80
Xbp1	3344.64	0.65316	0.0342127	19.0912	2.98996e-81	2.83762e-80
Hspa4l	6638.53	-0.507379	0.0265856	-19.0847	3.38522e-81	3.21064e-80
Abhd8	894.853	1.2503	0.0655879	19.063	5.12561e-81	4.85809e-80
Atp6ap1	4386.5	0.571594	0.0299858	19.0622	5.20848e-81	4.93339e-80
Adsl	1315.08	0.961682	0.0504524	19.0612	5.30659e-81	5.02304e-80
Adh5	2711.38	0.690827	0.0362427	19.0611	5.31267e-81	5.0255e-80
Desi1	2410.58	0.772435	0.0405347	19.0562	5.83941e-81	5.52017e-80
Gnai3	5366.2	-0.526217	0.0276165	-19.0545	6.03358e-81	5.7e-80
Tnpo1	8551.16	-0.446982	0.0234802	-19.0366	8.49202e-81	8.01729e-80
Ppp4r3a	1997.1	-0.819471	0.0430551	-19.0331	9.07696e-81	8.56394e-80
Casq2	348.634	2.04039	0.107204	19.0327	9.14428e-81	8.62183e-80
Psmc5	1886.86	0.887771	0.0467018	19.0093	1.42719e-80	1.34478e-79
Tbl3	759.493	1.42181	0.0747959	19.0092	1.4314e-80	1.34786e-79
Ascc1	734.701	1.27918	0.0672945	19.0087	1.44458e-80	1.35939e-79
Psmb2	1441.77	1.02438	0.0538982	19.0058	1.52695e-80	1.43597e-79
Zfp622	2901.42	0.703907	0.0370423	19.0028	1.61771e-80	1.52033e-79
Rufy2	1363.56	-0.94613	0.0498332	-18.9859	2.22904e-80	2.0935e-79
Mrc2	4401.33	0.552267	0.0291024	18.9767	2.6586e-80	2.49533e-79
Eftud2	2425.4	0.702342	0.0370117	18.9762	2.68169e-80	2.51537e-79
Gbf1	3088.57	0.67551	0.0356091	18.9702	3.00954e-80	2.82105e-79
Ywhah	2577.59	0.701128	0.0369728	18.9634	3.42454e-80	3.20798e-79
Prpf6	2293.84	0.733033	0.0386697	18.9563	3.92076e-80	3.67045e-79
Dynll1	2212.6	0.758866	0.0400598	18.9433	5.01107e-80	4.68812e-79
Chm	1839.81	-0.878117	0.0463623	-18.9403	5.30811e-80	4.96281e-79
Kif20a	2130.24	-0.760062	0.0401543	-18.9285	6.63837e-80	6.20253e-79
Zim1	348.143	-2.01758	0.106596	-18.9273	6.80066e-80	6.35006e-79
Uhrf2	3332.26	-0.647294	0.0342265	-18.9121	9.07039e-80	8.46394e-79
Myef2	2085.53	-0.771698	0.0408175	-18.9061	1.01666e-79	9.48074e-79
Zfand5	5028.52	-0.520429	0.0275354	-18.9003	1.13324e-79	1.05611e-78
Dlst	5334.59	0.555214	0.0293972	18.8866	1.46988e-79	1.36896e-78
Tmtc3	2026.57	-0.873441	0.0462687	-18.8776	1.74409e-79	1.62329e-78
Maea	2335.36	0.800314	0.0424296	18.8622	2.33446e-79	2.17138e-78
Selenof	10529.2	0.418751	0.0222124	18.8521	2.8223e-79	2.62345e-78
Chmp7	579.228	-1.49484	0.079302	-18.8499	2.94219e-79	2.73314e-78
Nceh1	2145.55	-0.821045	0.0435653	-18.8463	3.15035e-79	2.92463e-78
Ints2	1159.56	-1.00745	0.0534611	-18.8445	3.26206e-79	3.02639e-78
Birc2	1172.24	-1.00063	0.0531044	-18.8426	3.37712e-79	3.13114e-78
Cox14	926.333	1.11841	0.0593702	18.838	3.68786e-79	3.41706e-78
Plxdc2	612.476	1.4057	0.0746322	18.835	3.90277e-79	3.61387e-78
Rpl19	3996.79	1.12175	0.0596497	18.8057	6.78486e-79	6.2786e-78
Ttk	887.386	-1.21338	0.0645357	-18.8016	7.32424e-79	6.7734e-78
Nrbp2	1358.73	-0.935218	0.0497744	-18.7891	9.26614e-79	8.56378e-78
Lrrn4	334.602	1.97634	0.105209	18.7849	1.00287e-78	9.26261e-78
Grk2	1718.84	0.921191	0.0490586	18.7774	1.1568e-78	1.06776e-77
Ccl6	199.692	2.99768	0.15988	18.7495	1.95284e-78	1.80136e-77
Cox6c	3382.09	0.692247	0.0369279	18.7459	2.09133e-78	1.92788e-77
Jph2	2518.79	0.732632	0.0390836	18.7453	2.11598e-78	1.94937e-77
Nploc4	2640.02	0.740554	0.0395087	18.7441	2.16503e-78	1.99329e-77
Ndufv2	2818.96	0.658272	0.0351463	18.7295	2.84514e-78	2.61778e-77
Ptpdc1	980.317	-1.11797	0.0597167	-18.7213	3.3213e-78	3.05395e-77
U2af2	2664.16	0.662948	0.0354117	18.7211	3.32987e-78	3.05988e-77
Laptm4b	4130.38	0.59503	0.0317867	18.7195	3.43427e-78	3.15382e-77
Chchd3	2564.94	0.683943	0.0365377	18.7188	3.47676e-78	3.19082e-77
Abca5	2182.48	-0.745883	0.0398509	-18.7168	3.61089e-78	3.31181e-77
Pin1	708.08	1.32617	0.0708698	18.7128	3.89457e-78	3.56974e-77
Hells	1667.91	-0.907118	0.0484987	-18.704	4.59635e-78	4.21031e-77
Echs1	1448.44	0.946909	0.0506275	18.7034	4.64099e-78	4.24852e-77
Nppa	176.974	3.62838	0.194059	18.6973	5.21066e-78	4.767e-77
Troap	988.895	-1.11732	0.0597709	-18.6934	5.60483e-78	5.12437e-77
Elp5	1076.14	1.03586	0.0554392	18.6847	6.59608e-78	6.02684e-77
Atad5	558.561	-1.47074	0.07878	-18.669	8.8493e-78	8.0805e-77
Zfp280d	1105.43	-1.07423	0.0575824	-18.6556	1.13799e-77	1.03847e-76
Poldip2	1882.31	0.806798	0.0432511	18.6538	1.17589e-77	1.07238e-76
Capn7	1607.23	-0.865365	0.0464249	-18.6401	1.51903e-77	1.38444e-76
Cd164	13015.6	-0.406622	0.0218156	-18.6391	1.54863e-77	1.41053e-76
Carm1	1115.2	1.04053	0.0558515	18.6302	1.82729e-77	1.6633e-76
Ercc5	1479.32	-0.909747	0.0488339	-18.6294	1.85457e-77	1.68706e-76
Reep5	3489.51	0.601012	0.0322677	18.6258	1.98496e-77	1.80455e-76
Lap3	1826.79	0.814359	0.0437224	18.6257	1.98891e-77	1.807e-76
Dync1li2	4486.65	-0.537731	0.0289379	-18.5823	4.47056e-77	4.05913e-76
Sra1	1605.99	0.872519	0.0469671	18.5772	4.91189e-77	4.45704e-76
Cox5b	1507.82	0.87238	0.0469899	18.5653	6.13701e-77	5.56522e-76
Tmem184c	1241.48	-0.965161	0.0520238	-18.5523	7.81606e-77	7.0834e-76
Gopc	1796.36	-0.814062	0.0438871	-18.549	8.30652e-77	7.52317e-76
Vps72	1406.35	0.885033	0.0477415	18.538	1.01875e-76	9.22099e-76
Rbm4b	924.541	-1.1069	0.0597645	-18.521	1.39727e-76	1.26391e-75
Alpk1	681.906	-1.32887	0.0717731	-18.5148	1.56809e-76	1.41755e-75
Rps21	4098.46	1.07084	0.0578433	18.5128	1.62826e-76	1.47102e-75
Rin1	2400.65	0.728997	0.0393994	18.5028	1.96175e-76	1.77121e-75
Tomm40	625.613	1.39339	0.0753109	18.5018	1.99751e-76	1.80236e-75
Zmym5	1476.17	-0.894524	0.0483501	-18.501	2.02707e-76	1.8279e-75
Mybl1	904.978	-2.27922	0.123239	-18.4944	2.29276e-76	2.0662e-75
Slc35e4	1011.15	1.04312	0.0564038	18.4937	2.31893e-76	2.08848e-75
Dclk2	1417.42	-0.917946	0.0496732	-18.4797	3.00802e-76	2.70741e-75
Mctp1	569.777	-1.46939	0.0795327	-18.4753	3.26674e-76	2.93844e-75
Zbtb37	1092.96	-1.01558	0.054999	-18.4654	3.92265e-76	3.52624e-75
Rpl38	2896.89	1.33354	0.0722319	18.4619	4.18525e-76	3.75997e-75
Pgls	661.103	1.36203	0.0737841	18.4596	4.3628e-76	3.91705e-75
Tcim	975.791	-1.08005	0.0585142	-18.4579	4.50603e-76	4.04313e-75
Tank	2543.1	-0.719777	0.0390264	-18.4433	5.90053e-76	5.2911e-75
Chic1	685.742	-1.4547	0.0789227	-18.4319	7.28164e-76	6.52552e-75
Rmnd1	874.203	-1.14334	0.0620348	-18.4306	7.4585e-76	6.67988e-75
Jdp2	1306.13	0.94156	0.051117	18.4197	9.12795e-76	8.17e-75
Dctn1	2606.97	0.699162	0.037989	18.4043	1.21318e-75	1.08519e-74
Mbnl2	7223.08	-0.449218	0.0244098	-18.4032	1.23829e-75	1.10696e-74
Ly6c1	1218.33	-0.958991	0.0521211	-18.3993	1.33078e-75	1.18892e-74
Plekha1	2717.65	-0.687514	0.0374185	-18.3737	2.1353e-75	1.90649e-74
Tnrc6b	3267.78	-0.638662	0.0347822	-18.3618	2.65786e-75	2.37159e-74
Ppa1	1587	0.864919	0.0471046	18.3617	2.66318e-75	2.37487e-74
Cadm4	1539.45	0.878456	0.0478446	18.3606	2.71589e-75	2.42039e-74
Zwint	6101.54	-0.484642	0.026402	-18.3563	2.9404e-75	2.61885e-74
Zfp942	1014.36	-1.06319	0.0579285	-18.3535	3.09472e-75	2.7546e-74
Trim27	1287.42	0.993716	0.0541434	18.3534	3.10005e-75	2.75766e-74
Chmp2a	1715.7	0.844638	0.0460312	18.3493	3.34644e-75	2.975e-74
Pigt	1481.43	0.908197	0.0494992	18.3477	3.44259e-75	3.0586e-74
Kat2b	1823.71	-0.882805	0.0481351	-18.3401	3.9574e-75	3.51383e-74
Sgo1	738.029	-1.29533	0.0706481	-18.335	4.35158e-75	3.86146e-74
Supt6	3220.06	0.650107	0.0354713	18.3277	4.97684e-75	4.41359e-74
Blvrb	1356.29	0.976241	0.0532684	18.3268	5.05463e-75	4.47983e-74
Wdr18	736.893	1.23422	0.067354	18.3243	5.29349e-75	4.68866e-74
Scp2	4517.87	-0.544817	0.0297404	-18.3191	5.82443e-75	5.15578e-74
Emilin1	578.521	1.43986	0.0786268	18.3126	6.56549e-75	5.80821e-74
Dhcr24	1360.15	0.910287	0.0497251	18.3064	7.35768e-75	6.50505e-74
Nop2	1010.16	1.09433	0.0597847	18.3046	7.60701e-75	6.72138e-74
Srprb	1445.75	0.92659	0.0506483	18.2946	9.14051e-75	8.07142e-74
Myl7	186.924	3.02045	0.165129	18.2915	9.67865e-75	8.54141e-74
Loxl2	3353.36	0.589968	0.0322602	18.2878	1.03552e-74	9.13288e-74
Nr1h2	1454.51	0.962536	0.0526537	18.2805	1.18351e-74	1.04318e-73
Tasor2	1649.29	-0.857387	0.0469112	-18.2768	1.26608e-74	1.11528e-73
Hspb7	433.357	1.61852	0.0885711	18.2737	1.34137e-74	1.18088e-73
Smoc2	199.629	2.86167	0.156652	18.2677	1.49725e-74	1.31731e-73
Ly6a	4471.1	-0.657817	0.0360348	-18.2551	1.88633e-74	1.65862e-73
Prc1	2751.2	-0.664397	0.0364388	-18.2332	2.81152e-74	2.47062e-73
Zfp451	2105.59	-0.740156	0.0406177	-18.2225	3.42171e-74	3.005e-73
Pdgfrb	3413.45	0.587391	0.0322385	18.2202	3.56899e-74	3.13244e-73
Kif15	750.83	-1.23552	0.0678488	-18.2099	4.30488e-74	3.77603e-73
Dpm3	347.553	1.86082	0.102206	18.2066	4.57827e-74	4.0134e-73
Rgs17	802.184	-1.17639	0.0646186	-18.2052	4.69342e-74	4.11186e-73
Cep170	5393.56	-0.548415	0.030126	-18.204	4.79557e-74	4.19881e-73
Mindy2	2139.68	-0.722036	0.0396926	-18.1907	6.1156e-74	5.35134e-73
Notch2	4185.73	-0.531631	0.0292322	-18.1865	6.59995e-74	5.77167e-73
Esd	14145.4	0.371825	0.0204469	18.1849	6.80303e-74	5.94567e-73
Cdca2	1038.03	-1.03022	0.0567288	-18.1604	1.06237e-73	9.27923e-73
Rad18	1121.85	-1.031	0.0567826	-18.157	1.12953e-73	9.85992e-73
Dctn3	1014.61	1.03588	0.0570514	18.157	1.13051e-73	9.86246e-73
Ddx56	782.24	1.16795	0.0643568	18.148	1.33171e-73	1.16108e-72
Usp32	2547.26	-0.66046	0.0363947	-18.1471	1.3527e-73	1.17866e-72
Pds5b	2895.13	-0.649447	0.035802	-18.14	1.54108e-73	1.342e-72
Hyls1	667.07	-1.30025	0.0716884	-18.1376	1.60919e-73	1.40047e-72
Pygb	2258.35	0.705498	0.0388997	18.1363	1.647e-73	1.43251e-72
Crtap	1333.69	0.898049	0.0495255	18.133	1.74805e-73	1.51949e-72
Odad1	258.903	-2.31775	0.127848	-18.129	1.88151e-73	1.63452e-72
Zfp644	1387.33	-0.920309	0.0508557	-18.0965	3.3968e-73	2.94912e-72
Hgf	468.618	-1.58091	0.0874615	-18.0755	4.96884e-73	4.31139e-72
Myl4	205.552	2.66147	0.147283	18.0705	5.44623e-73	4.72279e-72
Epb41l3	7583.98	-0.427588	0.0236847	-18.0534	7.42281e-73	6.43295e-72
Aebp2	3483.79	-0.585978	0.0324781	-18.0423	9.07375e-73	7.85903e-72
Nfkb2	1458.2	0.914755	0.0507109	18.0386	9.69199e-73	8.38949e-72
Rnf169	1725.66	-0.791182	0.0438617	-18.0381	9.78247e-73	8.46275e-72
Zgrf1	564.053	-1.45436	0.0806677	-18.029	1.15357e-72	9.97353e-72
Alg10b	6570.43	-0.443469	0.024607	-18.0221	1.30725e-72	1.12954e-71
Polr1a	1492.38	0.871595	0.0483684	18.0199	1.35884e-72	1.17341e-71
Lum	397.553	1.77944	0.0987668	18.0166	1.44442e-72	1.24658e-71
Rbm6	1736.23	-0.816078	0.045305	-18.013	1.54069e-72	1.32887e-71
Wsb2	1427.09	0.873987	0.0485643	17.9965	2.0764e-72	1.78986e-71
9930111J21Rik2	529.848	-1.48625	0.0826426	-17.9841	2.5949e-72	2.23547e-71
Glg1	4307.11	0.553616	0.0307905	17.9801	2.79167e-72	2.40356e-71
Txlng	1046.14	-1.0426	0.0579921	-17.9784	2.87901e-72	2.47729e-71
Mrpl20	589.663	1.3473	0.075029	17.957	4.22903e-72	3.63676e-71
Set	6025.23	0.504906	0.0281231	17.9534	4.51049e-72	3.8765e-71
Lbh	8080.23	0.415307	0.0231362	17.9506	4.74937e-72	4.07938e-71
Tnpo2	3178.47	0.589803	0.0328637	17.9469	5.07122e-72	4.35228e-71
Shprh	1779.87	-0.820099	0.0456958	-17.9469	5.0731e-72	4.35228e-71
Cstb	2438.45	0.706102	0.0393445	17.9466	5.09856e-72	4.37154e-71
Rps19bp1	702.184	1.27784	0.0712148	17.9434	5.40021e-72	4.62743e-71
Oxr1	4471.01	-0.528729	0.029479	-17.9358	6.19891e-72	5.30868e-71
Elovl1	1310.73	0.94825	0.0528838	17.9308	6.7748e-72	5.79845e-71
Calcoco1	3343.82	0.614062	0.0342493	17.9292	6.9804e-72	5.97088e-71
Psenen	724.088	1.32864	0.0741184	17.926	7.39461e-72	6.32145e-71
Pcm1	3420.14	-0.610559	0.0340601	-17.9259	7.39998e-72	6.32231e-71
Mctp2	415.005	-1.67433	0.0934275	-17.9211	8.06443e-72	6.88593e-71
Suco	1796.76	-0.840624	0.046917	-17.9173	8.64923e-72	7.38091e-71
Rabgap1l	1873.75	-0.778801	0.0434863	-17.9091	1.00136e-71	8.54022e-71
Cep295	898.19	-1.11843	0.0624519	-17.9087	1.00909e-71	8.60107e-71
Zfp943	894.152	-1.11836	0.0624828	-17.8987	1.20649e-71	1.02775e-70
Frmd4a	2271.47	-0.706352	0.0394724	-17.8948	1.29406e-71	1.1017e-70
Cenpi	765.239	-1.21147	0.0677198	-17.8895	1.42411e-71	1.2117e-70
Eif4ebp2	3721.03	0.550084	0.03076	17.8831	1.5964e-71	1.3575e-70
Hs1bp3	1535.99	0.824775	0.0461403	17.8754	1.83468e-71	1.55921e-70
Lasp1	6909.93	0.431974	0.0241798	17.8651	2.20634e-71	1.87396e-70
Itgb4	633.748	-1.3244	0.0741444	-17.8625	2.31211e-71	1.96265e-70
Arpc5l	1862.42	0.760067	0.0425554	17.8606	2.38891e-71	2.02666e-70
Chp1	3982.1	0.539367	0.0302029	17.8581	2.50022e-71	2.11984e-70
Bmi1	2355.31	-0.721266	0.0404131	-17.8474	3.03061e-71	2.56804e-70
Ldb3	1726.7	-0.797524	0.0447226	-17.8327	3.94099e-71	3.3375e-70
Epas1	485.679	1.4793	0.0830124	17.8202	4.92578e-71	4.16906e-70
Rpl7l1	2488.25	0.654307	0.036751	17.8038	6.60697e-71	5.5887e-70
Dek	2049.05	-0.730455	0.041037	-17.7999	7.0782e-71	5.98381e-70
Pmm1	1895.85	0.791583	0.0444728	17.7993	7.16018e-71	6.04958e-70
Adipor2	2168.21	0.724082	0.0406955	17.7927	8.05578e-71	6.80229e-70
Thoc5	1226.51	0.935509	0.0525791	17.7924	8.09298e-71	6.82972e-70
Fyn	2991.42	0.668913	0.0375963	17.792	8.15026e-71	6.87405e-70
Scarb2	3364.53	0.578482	0.0325194	17.7888	8.62537e-71	7.27053e-70
Vegfa	9683.55	-0.383743	0.0215824	-17.7804	1.00301e-70	8.44965e-70
Kat7	2645.71	0.685329	0.0385515	17.777	1.0658e-70	8.97342e-70
Ube2r2	2236.24	0.70921	0.0398963	17.7763	1.07858e-70	9.07576e-70
Zbtb41	1557.11	-0.924281	0.052026	-17.7658	1.30166e-70	1.09465e-69
Arid4a	969.438	-1.06142	0.059768	-17.759	1.46821e-70	1.234e-69
Dbn1	2289.58	0.705447	0.0397315	17.7554	1.56602e-70	1.31544e-69
Kctd10	843.176	1.10972	0.0625047	17.7542	1.59808e-70	1.34159e-69
Uevld	1821.51	-0.762297	0.0429401	-17.7525	1.64724e-70	1.38206e-69
Lacc1	488.452	-1.54066	0.0868012	-17.7494	1.74352e-70	1.46199e-69
Gen1	548.851	-1.41235	0.0795818	-17.7472	1.81203e-70	1.51856e-69
Hspg2	12902.6	0.419149	0.0236183	17.7468	1.82531e-70	1.5288e-69
Anapc7	1177.21	0.970813	0.0547216	17.7409	2.02484e-70	1.69494e-69
Odf2l	1112.79	-0.984835	0.0555157	-17.7398	2.06842e-70	1.73042e-69
Glrx5	584.876	1.35778	0.0765476	17.7377	2.1439e-70	1.79253e-69
Golm2	1836.21	-0.790167	0.0445656	-17.7304	2.44235e-70	2.04089e-69
Bltp1	2751.63	-0.635742	0.0358593	-17.7288	2.51482e-70	2.10023e-69
Ino80d	1594.64	-0.826114	0.0466274	-17.7174	3.08028e-70	2.57099e-69
Mosmo	1361.83	-0.875757	0.0494504	-17.7098	3.52215e-70	2.9381e-69
Pqbp1	775.537	1.21719	0.0687449	17.7059	3.779e-70	3.15055e-69
Brd2	4951.15	0.477237	0.0269554	17.7047	3.8568e-70	3.21355e-69
Rc3h1	1679.69	-0.797988	0.0450945	-17.6959	4.50941e-70	3.75516e-69
Aacs	977.206	1.0282	0.0581147	17.6926	4.77866e-70	3.97708e-69
Eif4e2	2243.85	0.679082	0.0383825	17.6925	4.79131e-70	3.98532e-69
Mrpl58	529.84	1.4144	0.0799477	17.6916	4.87157e-70	4.04976e-69
Rapgef3	511.209	-1.44417	0.0816659	-17.6839	5.58399e-70	4.63933e-69
Adgra2	1079.53	0.975672	0.0551845	17.6802	5.96e-70	4.94889e-69
Efhd2	776.508	1.14975	0.0650393	17.6778	6.21396e-70	5.15681e-69
Stau1	2981.14	0.596211	0.0337281	17.677	6.30918e-70	5.23282e-69
Prcc	1122.44	0.998282	0.0564898	17.6719	6.90343e-70	5.72241e-69
Nacc1	1893.16	0.743562	0.0420765	17.6717	6.92997e-70	5.74113e-69
R3hdm2	3404.06	0.582021	0.0329741	17.6509	1.0017e-69	8.29384e-69
Haus3	720.147	-1.26236	0.0715427	-17.6449	1.11463e-69	9.22359e-69
Aldh9a1	1202.8	0.912323	0.0517278	17.637	1.28106e-69	1.05948e-68
Ccdc124	585.318	1.43571	0.0814093	17.6357	1.31121e-69	1.08379e-68
Suz12	3226.47	-0.613555	0.0347972	-17.6323	1.39143e-69	1.14944e-68
Rbbp6	3257.54	-0.582013	0.0330162	-17.6281	1.49893e-69	1.23754e-68
Odc1	1345.86	0.932259	0.0528868	17.6274	1.51682e-69	1.2516e-68
Tmem123	4755.68	-0.524355	0.0297582	-17.6206	1.71313e-69	1.41277e-68
Kdm5c	2859.53	0.638316	0.0362258	17.6205	1.71535e-69	1.4138e-68
Ubxn1	1285.65	0.899447	0.051052	17.6183	1.78381e-69	1.46939e-68
Tmem234	1400.68	0.849262	0.0482062	17.6173	1.8162e-69	1.49522e-68
Tpx2	4788.78	-0.495043	0.0281034	-17.6151	1.88799e-69	1.55343e-68
Ulk3	564.21	-1.42251	0.0807878	-17.608	2.13929e-69	1.7592e-68
Nans	1532.49	0.907617	0.0515529	17.6055	2.23348e-69	1.83561e-68
Noc2l	1166.53	0.937325	0.0532417	17.6051	2.25166e-69	1.8495e-68
Ints11	714.09	1.22396	0.0695322	17.6028	2.34315e-69	1.92356e-68
Mcub	1020.2	1.02623	0.0583033	17.6016	2.39329e-69	1.96361e-68
Cyp51	3059.33	0.598364	0.0339978	17.6001	2.45913e-69	2.01649e-68
Fblim1	2117.72	0.721543	0.0410275	17.5868	3.1086e-69	2.54761e-68
Nfkbiz	2795.04	0.646391	0.0367609	17.5836	3.28776e-69	2.69291e-68
Zdhhc17	1485.03	-0.852531	0.048501	-17.5776	3.65722e-69	2.99384e-68
Sod2	1323.92	0.890103	0.0506601	17.5701	4.17418e-69	3.41509e-68
Plekho1	2244.31	0.696135	0.0396402	17.5613	4.87103e-69	3.98296e-68
Ensa	3696.07	0.55286	0.0314906	17.5564	5.31773e-69	4.34577e-68
Kdm3a	2272.39	-0.689821	0.0393022	-17.5517	5.7682e-69	4.71124e-68
Plcb4	1743.56	-0.82986	0.0473028	-17.5436	6.66208e-69	5.43826e-68
Plbd2	2038.77	0.767031	0.0437278	17.541	6.9647e-69	5.68208e-68
Ndufb7	717.896	1.20824	0.0689176	17.5316	8.22229e-69	6.70429e-68
Tubb6	2338.73	0.71349	0.0407126	17.525	9.23034e-69	7.522e-68
Spopl	1808.81	-0.82675	0.0471806	-17.5231	9.55019e-69	7.77828e-68
Dmac1	470.485	1.5067	0.0859911	17.5216	9.80778e-69	7.98358e-68
Mzt2	467.06	1.5075	0.0860456	17.5197	1.01295e-68	8.24084e-68
Plod2	8741.93	-0.395327	0.0225669	-17.518	1.0445e-68	8.49273e-68
Zfp326	999.288	-1.08277	0.0618152	-17.5163	1.07609e-68	8.74469e-68
Zfp944	675.704	-1.25965	0.0719168	-17.5153	1.09422e-68	8.887e-68
Ctnnbl1	674.371	1.23137	0.0703206	17.5108	1.18424e-68	9.61273e-68
Aim2	944.064	-1.06317	0.0607229	-17.5085	1.2334e-68	1.00061e-67
Timm23	1655.34	0.838713	0.0479086	17.5065	1.2778e-68	1.03606e-67
Gfpt2	247.912	2.29499	0.13114	17.5003	1.42547e-68	1.15514e-67
Galnt7	1186.14	-0.914105	0.0522375	-17.499	1.45743e-68	1.18038e-67
Rbx1	2761.15	0.639989	0.0366031	17.4845	1.8792e-68	1.52112e-67
Dusp6	1196.38	-0.946776	0.0541545	-17.4829	1.9351e-68	1.5655e-67
Ncl	15023.2	0.337357	0.019303	17.4769	2.14867e-68	1.7373e-67
Usp45	1929.77	-0.764146	0.0437381	-17.4709	2.38516e-68	1.92744e-67
Hspa8	30871	0.280267	0.0160452	17.4673	2.5415e-68	2.05263e-67
Tmem14c	769.491	1.1515	0.065954	17.4592	2.93014e-68	2.36519e-67
Taf1d	1924.41	-0.749341	0.0429214	-17.4584	2.96948e-68	2.39561e-67
Gtf2i	2467.87	0.665638	0.0381426	17.4513	3.3646e-68	2.71286e-67
Ppcdc	728.23	-1.19011	0.0682001	-17.4503	3.42526e-68	2.76023e-67
Khsrp	3787.73	0.534525	0.0306526	17.4381	4.23613e-68	3.41177e-67
Nob1	1079.89	0.941638	0.0540209	17.431	4.80029e-68	3.86399e-67
Zbtb26	822.094	-1.1754	0.0674404	-17.4288	4.989e-68	4.01366e-67
C1galt1	2229.03	-0.681108	0.0390825	-17.4275	5.10727e-68	4.10653e-67
Txndc12	2369.68	0.668928	0.0383966	17.4215	5.66443e-68	4.55199e-67
Vapb	3311.14	0.598654	0.0343702	17.4178	6.04485e-68	4.855e-67
Zfp985	1039.2	-1.01319	0.0581712	-17.4174	6.09284e-68	4.89083e-67
H2az2	1320.18	0.899622	0.0516931	17.4031	7.8112e-68	6.26672e-67
Svep1	377.198	1.66567	0.0957471	17.3966	8.76025e-68	7.02422e-67
Cacna2d1	4163.99	-0.577216	0.0331824	-17.3953	8.95888e-68	7.17951e-67
Ift74	1855.73	-0.744205	0.0428042	-17.3863	1.04831e-67	8.39637e-67
Tom1l2	2242.97	-0.735439	0.0423033	-17.3849	1.07337e-67	8.59229e-67
Zfp280c	1200.97	-0.916306	0.0527079	-17.3846	1.0791e-67	8.6334e-67
Carhsp1	4113.21	0.507638	0.0292062	17.3812	1.14619e-67	9.16507e-67
Ercc6	1313.62	-0.906923	0.0521884	-17.3779	1.21386e-67	9.7008e-67
Ets2	3383.77	0.589185	0.0339265	17.3665	1.4792e-67	1.18148e-66
Spcs2	2719.8	0.620715	0.0357709	17.3525	1.88755e-67	1.50682e-66
Dnm1l	3825.88	-0.571703	0.0329489	-17.3512	1.93079e-67	1.54048e-66
Cpsf3	1594.9	0.818169	0.0471543	17.3509	1.94128e-67	1.548e-66
Trip11	2189.03	-0.686925	0.0395915	-17.3503	1.96265e-67	1.56417e-66
Rlim	4411.61	-0.517096	0.0298081	-17.3475	2.05964e-67	1.64057e-66
Gm3414	1285.01	-0.979055	0.0564403	-17.3467	2.08806e-67	1.66138e-66
Lcorl	1285.01	-0.979055	0.0564403	-17.3467	2.08806e-67	1.66138e-66
Smarcd2	1410.35	0.847098	0.0488551	17.339	2.38856e-67	1.89943e-66
Ndufa6	2189.55	0.679623	0.0391992	17.3377	2.44456e-67	1.9429e-66
Papss1	2379.55	0.662875	0.0382381	17.3355	2.53901e-67	2.01685e-66
Gosr2	2752.01	0.621823	0.0358816	17.3298	2.80187e-67	2.22444e-66
Fam104a	674.034	1.19085	0.068786	17.3124	3.79094e-67	3.00802e-66
Wdr5	1163.51	0.910176	0.052585	17.3087	4.04766e-67	3.20996e-66
Dpf2	2390.27	0.673986	0.0389497	17.304	4.38837e-67	3.47825e-66
Epha2	2336.99	0.6625	0.0382873	17.3034	4.43462e-67	3.51299e-66
Esyt2	10726.6	-0.371559	0.0214743	-17.3025	4.50332e-67	3.56545e-66
Phf14	1566.39	-0.831736	0.0480868	-17.2966	4.99182e-67	3.95006e-66
Hycc2	890.009	-1.19118	0.0688898	-17.2911	5.49407e-67	4.34512e-66
Bora	732.608	-1.16699	0.0675071	-17.2869	5.90379e-67	4.66661e-66
Kdm7a	1447.6	-0.839566	0.048573	-17.2846	6.14289e-67	4.85295e-66
Cnot7	1646.74	-0.782387	0.0452795	-17.2791	6.76356e-67	5.34037e-66
Plod3	1798.69	0.757104	0.0438423	17.2688	8.07867e-67	6.37527e-66
Rarg	4801.77	0.545221	0.0315785	17.2655	8.54856e-67	6.74241e-66
Snrnp48	1736.79	-0.776386	0.0449714	-17.264	8.78398e-67	6.92432e-66
Flrt2	2885.6	-0.60019	0.0347758	-17.2589	9.59923e-67	7.56286e-66
Suclg1	1352.94	0.854137	0.0494939	17.2574	9.84337e-67	7.75098e-66
Trip6	944.618	1.04068	0.0603159	17.2538	1.04732e-66	8.24244e-66
Apc	2326.75	-0.648195	0.0375952	-17.2414	1.29819e-66	1.02113e-65
Cebpb	647.544	1.24265	0.0720883	17.2379	1.37919e-66	1.08425e-65
Lrrc41	867.92	1.05491	0.0612266	17.2297	1.59071e-66	1.24986e-65
Gpc3	220.522	2.34279	0.136024	17.2234	1.77254e-66	1.39197e-65
Nup62	1093.92	1.07498	0.062476	17.2063	2.3815e-66	1.86917e-65
Grwd1	297.336	1.88786	0.109731	17.2045	2.45886e-66	1.92884e-65
Dmtf1	1831.66	-0.76315	0.044379	-17.1962	2.83678e-66	2.22409e-65
Rps6ka2	812.159	1.12025	0.0651579	17.1928	3.00608e-66	2.35555e-65
Zfp365	2269.89	-0.672827	0.039138	-17.1911	3.0946e-66	2.4236e-65
Acly	4081.48	0.533847	0.0310599	17.1877	3.28453e-66	2.57096e-65
Kidins220	3833.19	-0.527002	0.0306637	-17.1865	3.35159e-66	2.62203e-65
Ddrgk1	1002.6	0.993529	0.0578396	17.1773	3.92661e-66	3.07023e-65
Shisa5	1667.36	0.784679	0.0456861	17.1754	4.05675e-66	3.17027e-65
Map7d1	3055.69	0.600393	0.0349738	17.1669	4.69506e-66	3.66711e-65
Ccdc9b	1452.63	-0.823227	0.048025	-17.1416	7.25866e-66	5.66637e-65
Usp16	2007.25	-0.695598	0.0405969	-17.1343	8.23935e-66	6.42847e-65
Hltf	2197.7	-0.676671	0.0394991	-17.1313	8.67184e-66	6.76226e-65
Mrpl54	312.501	1.82301	0.106433	17.1282	9.13833e-66	7.12219e-65
Ddias	1366.54	-0.882691	0.0515522	-17.1223	1.01228e-65	7.8852e-65
Ndufb6	564.13	1.34113	0.0783594	17.1151	1.14537e-65	8.91712e-65
Parm1	521.491	1.38154	0.0807404	17.1108	1.2321e-65	9.58721e-65
Casp8ap2	750.204	-1.15532	0.0675359	-17.1067	1.32339e-65	1.0292e-64
Dtx3	2531.28	-0.629963	0.0368284	-17.1054	1.35354e-65	1.05208e-64
Gprin3	253.316	-2.14654	0.125504	-17.1033	1.40247e-65	1.08953e-64
C2cd5	754.669	-1.13353	0.0662757	-17.1033	1.40332e-65	1.08961e-64
Ptbp1	2472.85	0.682543	0.0399185	17.0984	1.52548e-65	1.18382e-64
Per3	1232.32	-0.916927	0.0536271	-17.0982	1.53023e-65	1.18687e-64
Palm	2616.75	0.629861	0.036841	17.0967	1.56968e-65	1.21681e-64
6030458C11Rik	2581.9	-0.660925	0.0386697	-17.0916	1.71538e-65	1.32905e-64
Tob1	1407.6	-0.868269	0.0508021	-17.0912	1.72635e-65	1.33683e-64
ND6	20740.2	-0.924183	0.0540742	-17.091	1.73152e-65	1.34012e-64
Kin	739.037	-1.15977	0.0678689	-17.0884	1.81134e-65	1.40115e-64
Farp1	3234.61	0.587551	0.0343889	17.0855	1.90353e-65	1.47168e-64
Ctdsp1	1371.7	0.913834	0.0534902	17.0841	1.94761e-65	1.50495e-64
Sdhd	2077.97	0.724334	0.0424017	17.0827	1.99798e-65	1.54305e-64
Tmem87a	1660	-0.770241	0.0450912	-17.0819	2.02518e-65	1.56322e-64
Fsd1l	534.413	-1.39753	0.0818251	-17.0794	2.11194e-65	1.62932e-64
Vav3	699.546	-1.23426	0.0722935	-17.0729	2.36296e-65	1.82201e-64
Pcbp4	2114.78	0.79501	0.0465738	17.0699	2.48612e-65	1.91595e-64
Large1	1451.11	0.82332	0.0482589	17.0605	2.92195e-65	2.25063e-64
Pigs	1288.92	0.860123	0.0504318	17.0552	3.1998e-65	2.46334e-64
Pex19	2219.33	0.679885	0.0398815	17.0477	3.63845e-65	2.79954e-64
Cenpc1	1051.99	-0.999232	0.0586189	-17.0462	3.72768e-65	2.86667e-64
Fam8a1	3315.88	-0.574912	0.0337284	-17.0453	3.78583e-65	2.90984e-64
Stub1	800.619	1.07894	0.0633068	17.043	3.93664e-65	3.02415e-64
Mxra7	2634.27	0.646354	0.0379388	17.0368	4.38272e-65	3.36504e-64
Gucy1b1	354.823	1.7939	0.105403	17.0193	5.90336e-65	4.53018e-64
Tbc1d9b	2580.04	0.614522	0.0361135	17.0164	6.20557e-65	4.75958e-64
Kif4	1221.49	-0.901884	0.0530142	-17.0121	6.67609e-65	5.11775e-64
Atp11c	1046.12	-1.01412	0.0596285	-17.0074	7.2431e-65	5.54946e-64
D3Ertd751e	297.062	-1.91335	0.112506	-17.0067	7.32419e-65	5.60863e-64
Arl13b	1020.35	-0.966055	0.056825	-17.0005	8.13971e-65	6.22982e-64
Rps18-ps5	2591.34	1.21193	0.0713005	16.9976	8.56141e-65	6.54912e-64
Adam12	492.993	1.46939	0.0864542	16.9962	8.75758e-65	6.69564e-64
Furin	2491.08	0.658934	0.0387898	16.9873	1.02006e-64	7.79476e-64
Btg2	1595.65	-0.778946	0.0458592	-16.9856	1.04982e-64	8.01796e-64
Psip1	3601.33	-0.568517	0.0334721	-16.9848	1.0636e-64	8.11889e-64
Ufc1	735.4	1.23556	0.0727895	16.9745	1.26875e-64	9.67979e-64
Sdcbp	8420.71	-0.418208	0.0246419	-16.9714	1.33703e-64	1.01954e-63
Clca3a1	1179.3	0.901742	0.0531364	16.9703	1.36171e-64	1.03781e-63
Ube2z	2865.83	0.604716	0.0356435	16.9657	1.47422e-64	1.12296e-63
Dgcr6	565.261	1.32581	0.0781588	16.9631	1.54007e-64	1.17251e-63
Crot	1437.62	-0.83654	0.049329	-16.9584	1.66888e-64	1.26991e-63
Gsn	11914.6	0.342426	0.0201965	16.9547	1.77641e-64	1.35102e-63
Anapc2	2646	0.614032	0.0362169	16.9543	1.7894e-64	1.36018e-63
Safb2	2314.3	-0.717581	0.0423421	-16.9472	2.01701e-64	1.53227e-63
Lrrc58	4524.28	-0.489587	0.0288889	-16.9472	2.01789e-64	1.53227e-63
Eya1	1363.9	-0.861059	0.0508268	-16.941	2.2421e-64	1.70162e-63
Sfxn3	2983.6	0.597239	0.0352574	16.9394	2.30474e-64	1.74824e-63
Dgka	1407.64	-0.815409	0.0481375	-16.9392	2.31404e-64	1.75438e-63
Ogn	7091.71	-0.43405	0.0256267	-16.9374	2.38545e-64	1.80757e-63
Usp47	8447.55	-0.377289	0.0222768	-16.9364	2.4238e-64	1.83567e-63
P3h4	1547.33	0.842896	0.0498203	16.9187	3.2751e-64	2.47911e-63
Hspb6	726.949	1.16483	0.0688634	16.9151	3.48174e-64	2.63415e-63
1700066M21Rik	743.719	-1.1552	0.0683386	-16.9041	4.19865e-64	3.17487e-63
Paip2	5753.52	-0.446434	0.0264108	-16.9035	4.24143e-64	3.20554e-63
Sardh	890.486	1.03092	0.0609951	16.9018	4.36569e-64	3.29773e-63
Mrps24	416.037	1.64208	0.09717	16.899	4.57463e-64	3.45376e-63
Emc10	573.067	1.3168	0.0779268	16.898	4.6564e-64	3.51366e-63
Klf16	518.321	1.33562	0.0790561	16.8946	4.93276e-64	3.72026e-63
Brd8	2430.57	-0.636262	0.0376611	-16.8944	4.94696e-64	3.72903e-63
H2ax	422.863	1.60207	0.0948403	16.8922	5.13178e-64	3.86634e-63
Atl2	3321.3	-0.582979	0.034513	-16.8916	5.18796e-64	3.90663e-63
Epm2aip1	2540.24	-0.639957	0.0379051	-16.8831	5.98945e-64	4.50781e-63
Neo1	3389.12	0.544242	0.0322403	16.8808	6.22909e-64	4.68574e-63
Thoc1	1088.41	-0.955223	0.0565865	-16.8808	6.23469e-64	4.68751e-63
Ilrun	3158.71	0.583616	0.0345857	16.8745	6.93368e-64	5.21034e-63
Oaz2	2198.05	0.660264	0.0391286	16.8742	6.96502e-64	5.23118e-63
Igfbp3	434.899	1.48232	0.0878731	16.8689	7.62074e-64	5.72069e-63
Ebna1bp2	1606.56	0.751371	0.0445433	16.8683	7.6934e-64	5.77225e-63
Uqcrh	3966.77	0.499528	0.0296385	16.854	9.80207e-64	7.35054e-63
Ptpn14	3302.92	-0.546592	0.0324316	-16.8537	9.8557e-64	7.38693e-63
Poldip3	3841.72	0.511064	0.0303317	16.8492	1.06406e-63	7.97106e-63
Pde7a	1310.15	-0.857753	0.0509111	-16.8481	1.08382e-63	8.1149e-63
Zbtb1	1259.2	-0.886317	0.0526087	-16.8474	1.09707e-63	8.20831e-63
Yod1	1097.82	-0.929355	0.0551633	-16.8473	1.09743e-63	8.20831e-63
Manea	1904.56	-0.698596	0.041474	-16.8442	1.15766e-63	8.65436e-63
Kmt5c	804.072	-1.10281	0.0654888	-16.8397	1.24907e-63	9.33288e-63
Rpl35	862.768	1.15229	0.0684388	16.8368	1.31051e-63	9.78688e-63
Emg1	1346.07	0.824013	0.0489515	16.8333	1.39215e-63	1.03912e-62
Dock11	2282.11	-0.644605	0.0383244	-16.8197	1.74963e-63	1.30528e-62
Arhgap1	1725.74	0.785246	0.0466948	16.8166	1.84593e-63	1.37641e-62
Ythdc1	2065.62	-0.67167	0.0399456	-16.8146	1.90658e-63	1.4209e-62
Dnal1	1399.64	-0.824471	0.0490758	-16.8	2.44174e-63	1.8188e-62
Bclaf3	1175.88	-0.926306	0.0551381	-16.7997	2.45083e-63	1.82463e-62
Tgfb1	1408.18	0.826768	0.0492228	16.7964	2.59125e-63	1.92818e-62
Pycr1	679.549	1.24589	0.0742334	16.7834	3.22721e-63	2.40018e-62
Rasal2	1418.14	-0.818735	0.0488308	-16.7668	4.26997e-63	3.17408e-62
Mrpl33	717.015	-1.14064	0.0680742	-16.7558	5.13649e-63	3.81625e-62
Zfp976	353.826	-1.68876	0.100903	-16.7365	7.10888e-63	5.27895e-62
Bmt2	1551.73	-0.83642	0.049998	-16.7291	8.04852e-63	5.97365e-62
Cuedc2	881.433	1.03242	0.0617218	16.727	8.33973e-63	6.18662e-62
Pwwp3b	1027.43	-0.943613	0.056437	-16.7198	9.41083e-63	6.97761e-62
Pea15a	3534.85	0.545928	0.0326584	16.7163	9.97416e-63	7.3915e-62
Celf1	4066.73	-0.505325	0.0302299	-16.7161	1.00078e-62	7.41263e-62
Lrrc32	345.974	1.73021	0.103519	16.714	1.03711e-62	7.67779e-62
Cdk2ap1	940.154	0.969265	0.0580337	16.7018	1.27238e-62	9.41472e-62
Evi5	2374.29	-0.642396	0.0384841	-16.6925	1.48573e-62	1.09877e-61
Rev3l	1837.97	-0.714734	0.0428372	-16.6849	1.68858e-62	1.24815e-61
Pwwp2a	1103.54	-0.914087	0.0547879	-16.6841	1.71043e-62	1.26366e-61
Elk4	1417	-0.800244	0.0479697	-16.6823	1.763e-62	1.30183e-61
Hapstr1	3464.58	-0.555941	0.0333329	-16.6785	1.87978e-62	1.38735e-61
Tbc1d32	1007.54	-0.956874	0.0573764	-16.6771	1.92274e-62	1.41834e-61
Esyt1	2616.97	0.592119	0.0355183	16.6708	2.13715e-62	1.5757e-61
Ly6e	11779.9	0.364949	0.0218939	16.669	2.20147e-62	1.62229e-61
Notch3	5631.43	-0.466424	0.0279903	-16.6638	2.40296e-62	1.76988e-61
Sil1	774.235	1.17212	0.0703475	16.6618	2.48313e-62	1.82799e-61
Ccdc66	1204.16	-0.991232	0.0595079	-16.6571	2.68562e-62	1.97606e-61
Nkiras2	624.543	1.20749	0.0725115	16.6523	2.90963e-62	2.13979e-61
Zfyve16	1215.24	-0.873715	0.0524717	-16.6512	2.96802e-62	2.18162e-61
Rpl5	24863.7	0.29633	0.0178086	16.6397	3.59389e-62	2.64033e-61
Dhdds	807.355	1.06795	0.0641849	16.6386	3.66206e-62	2.68904e-61
Hace1	1148.06	-0.940444	0.056603	-16.6148	5.44988e-62	3.9998e-61
Atp11b	2675.93	-0.666427	0.0401241	-16.6091	5.98482e-62	4.39018e-61
Nelfe	887.577	1.0436	0.0628463	16.6056	6.34372e-62	4.6511e-61
Mastl	1929.22	-1.59042	0.0958928	-16.5854	8.88459e-62	6.51071e-61
Cdk16	3382.01	0.545381	0.032896	16.5789	9.89724e-62	7.24913e-61
Ryr2	202.764	2.39428	0.144459	16.5741	1.07278e-61	7.85351e-61
Rbm41	682.42	-1.16	0.0699957	-16.5725	1.10218e-61	8.06463e-61
Adcy7	3288.48	-0.555399	0.0335194	-16.5695	1.15854e-61	8.47272e-61
Gas2	1454.02	-0.866069	0.0522703	-16.5691	1.16637e-61	8.52567e-61
Comt	1742.66	0.75381	0.0454997	16.5674	1.19962e-61	8.76429e-61
Frzb	225.404	2.27251	0.137252	16.5572	1.41956e-61	1.03659e-60
Idh3b	2283.34	0.636675	0.0384545	16.5566	1.43569e-61	1.04785e-60
Ndufb8	930.902	0.988073	0.0596866	16.5543	1.48946e-61	1.08654e-60
Sulf2	536.396	1.32981	0.0803403	16.5522	1.54314e-61	1.12513e-60
Mkln1	2963.97	-0.586921	0.0354614	-16.551	1.57502e-61	1.1478e-60
Agpat3	1984.42	0.673179	0.0406836	16.5467	1.6915e-61	1.23206e-60
Mrps18a	694.356	1.19166	0.0720206	16.5462	1.70653e-61	1.24239e-60
Ranbp3l	265.184	-1.99653	0.120695	-16.542	1.8286e-61	1.33058e-60
Unc119b	1139.22	0.896717	0.0542097	16.5416	1.83968e-61	1.33798e-60
Gpnmb	1915.07	0.707578	0.0428177	16.5254	2.40957e-61	1.75156e-60
Xrn1	1892.34	-0.706387	0.042751	-16.5233	2.49453e-61	1.81241e-60
Sytl2	1555.15	-0.755211	0.045708	-16.5225	2.52669e-61	1.83486e-60
Ppp1r11	941.057	0.988124	0.0598307	16.5153	2.84566e-61	2.06546e-60
Rpl9-ps6	1609.2	0.807626	0.0489077	16.5133	2.94564e-61	2.13695e-60
Tmem258	1511.48	0.769333	0.0465889	16.5132	2.94782e-61	2.13746e-60
Prr14l	1184.12	-0.874772	0.0529872	-16.5091	3.15419e-61	2.28596e-60
Pidd1	337.979	-1.82889	0.110793	-16.5072	3.25556e-61	2.35824e-60
[truncated: 12,475 more rows]
